# Supplementary material for: Developmental constraints enforce altruism and avert the tragedy of the commons in a social microbe
Source: Proc Natl Acad Sci U S A. 2022 Jul 15;119(29):e2111233119. doi: 10.1073/pnas.2111233119 (PMC9303850; doi:10.1073/pnas.2111233119)
Supplement: Supplementary File [file pnas.2111233119.sd01.xlsx]

## Sheet: Three strain groups
p1 = frequency of strain 1			p2 = frequency of strain 2			p3 = frequency of strain 3
All spore count values are x10^6
Collective investment is calculated as Expected/Observed spore counts
Clonal_spore_count_X gives the separate estimates of the spore counts for each fo the strains when clonal
Strain1	Strain2	Strain3	p1	p2	p3	Spore_count_observed	Spore_count_expected	Collective_investment	Clonal_spore_count_1	Clonal_spore_count_2	Clonal_spore_count_3
NC34.2	NC52.3	NC63.2	0.2	0.79	0.01	7.0325	7.56227	1.07533	6.20975	7.96788	2.57025
NC34.2	NC52.3	NC63.2	0.2	0.79	0.01	8.3235	7.56227	0.908545	6.20975	7.96788	2.57025
NC34.2	NC58.1	NC60.1	0.2	0.79	0.01	8.5	8.35875	0.983382	7.375	8.6125	7.9875
NC34.2	NC58.1	NC60.1	0.2	0.79	0.01	9.05	8.35875	0.923619	7.375	8.6125	7.9875
NC34.2	NC58.1	NC60.1	0.2	0.79	0.01	3.75	4.232	1.12853	7.28333	3.41667	7.61667
NC34.2	NC58.1	NC60.1	0.2	0.79	0.01	3.5	4.232	1.20914	7.28333	3.41667	7.61667
NC34.2	NC58.1	NC60.1	0.2	0.79	0.01	5.1	5.1085	1.00167	5.6	4.98333	5.16667
NC34.2	NC58.1	NC60.1	0.2	0.79	0.01	5.6	5.1085	0.912232	5.6	4.98333	5.16667
NC34.2	NC58.1	NC60.1	0.2	0.79	0.01	7.6	8.08167	1.06338	8.45	8.03333	4.53333
NC34.2	NC58.1	NC60.1	0.2	0.79	0.01	7.1	8.08167	1.13826	8.45	8.03333	4.53333
NC34.2	NC58.1	NC60.1	0.2	0.79	0.01	6.3	5.69867	0.90455	7.45	5.25	6.11667
NC34.2	NC58.1	NC60.1	0.2	0.79	0.01	6.75	5.69867	0.844247	7.45	5.25	6.11667
NC105.1	NC99.1	NC52.3	0.2	0.79	0.01	7.85	7.92933	1.01011	8.96667	7.68333	6.61667
NC105.1	NC99.1	NC52.3	0.2	0.79	0.01	7.9	7.92933	1.00371	8.96667	7.68333	6.61667
NC105.1	NC99.1	NC52.3	0.2	0.79	0.01	8.45	8.482	1.00379	9.15	8.33333	6.86667
NC105.1	NC99.1	NC52.3	0.2	0.79	0.01	8.6	8.482	0.986279	9.15	8.33333	6.86667
NC105.1	NC99.1	NC52.3	0.2	0.79	0.01	8.05	8.50367	1.05636	8.9	8.41667	7.45
NC105.1	NC99.1	NC52.3	0.2	0.79	0.01	8.2	8.50367	1.03703	8.9	8.41667	7.45
NC105.1	NC99.1	NC52.3	0.2	0.79	0.01	7.85	8.52833	1.08641	8.83333	8.46667	7.3
NC105.1	NC99.1	NC52.3	0.2	0.79	0.01	7.9	8.52833	1.07954	8.83333	8.46667	7.3
NC105.1	NC99.1	NC52.3	0.2	0.79	0.01	8.55	8.45167	0.988499	8.75	8.38333	7.88333
NC105.1	NC99.1	NC52.3	0.2	0.79	0.01	8.45	8.45167	1.0002	8.75	8.38333	7.88333
NC34.2	NC52.3	NC63.2	0.2	0.71	0.09	6.762	7.13046	1.05449	6.20975	7.96788	2.57025
NC34.2	NC52.3	NC63.2	0.2	0.71	0.09	8.971	7.13046	0.794835	6.20975	7.96788	2.57025
NC34.2	NC58.1	NC60.1	0.2	0.71	0.09	8.35	8.30875	0.99506	7.375	8.6125	7.9875
NC34.2	NC58.1	NC60.1	0.2	0.71	0.09	10	8.30875	0.830875	7.375	8.6125	7.9875
NC34.2	NC58.1	NC60.1	0.2	0.71	0.09	4.3	4.568	1.06233	7.28333	3.41667	7.61667
NC34.2	NC58.1	NC60.1	0.2	0.71	0.09	4.7	4.568	0.971915	7.28333	3.41667	7.61667
NC34.2	NC58.1	NC60.1	0.2	0.71	0.09	5.7	5.12317	0.898801	5.6	4.98333	5.16667
NC34.2	NC58.1	NC60.1	0.2	0.71	0.09	6.4	5.12317	0.800495	5.6	4.98333	5.16667
NC34.2	NC58.1	NC60.1	0.2	0.71	0.09	7.95	7.80167	0.981342	8.45	8.03333	4.53333
NC34.2	NC58.1	NC60.1	0.2	0.71	0.09	7.9	7.80167	0.987553	8.45	8.03333	4.53333
NC34.2	NC58.1	NC60.1	0.2	0.71	0.09	8.75	5.768	0.6592	7.45	5.25	6.11667
NC34.2	NC58.1	NC60.1	0.2	0.71	0.09	8.4	5.768	0.686667	7.45	5.25	6.11667
NC105.1	NC99.1	NC52.3	0.2	0.71	0.09	8.7	7.844	0.901609	8.96667	7.68333	6.61667
NC105.1	NC99.1	NC52.3	0.2	0.71	0.09	9.25	7.844	0.848	8.96667	7.68333	6.61667
NC105.1	NC99.1	NC52.3	0.2	0.71	0.09	8.55	8.36467	0.978324	9.15	8.33333	6.86667
NC105.1	NC99.1	NC52.3	0.2	0.71	0.09	8.65	8.36467	0.967013	9.15	8.33333	6.86667
NC105.1	NC99.1	NC52.3	0.2	0.71	0.09	8.4	8.42633	1.00313	8.9	8.41667	7.45
NC105.1	NC99.1	NC52.3	0.2	0.71	0.09	9.2	8.42633	0.915906	8.9	8.41667	7.45
NC105.1	NC99.1	NC52.3	0.2	0.71	0.09	8.7	8.435	0.96954	8.83333	8.46667	7.3
NC105.1	NC99.1	NC52.3	0.2	0.71	0.09	8.75	8.435	0.964	8.83333	8.46667	7.3
NC105.1	NC99.1	NC52.3	0.2	0.71	0.09	9.9	8.41167	0.849663	8.75	8.38333	7.88333
NC105.1	NC99.1	NC52.3	0.2	0.71	0.09	10.25	8.41167	0.82065	8.75	8.38333	7.88333
NC34.2	NC52.3	NC63.2	0.2	0.67	0.13	7.5735	6.91456	0.912994	6.20975	7.96788	2.57025
NC34.2	NC52.3	NC63.2	0.2	0.67	0.13	7.5735	6.91456	0.912994	6.20975	7.96788	2.57025
NC34.2	NC58.1	NC60.1	0.2	0.67	0.13	8.15	8.28375	1.01641	7.375	8.6125	7.9875
NC34.2	NC58.1	NC60.1	0.2	0.67	0.13	9.55	8.28375	0.867408	7.375	8.6125	7.9875
NC34.2	NC58.1	NC60.1	0.2	0.67	0.13	4.85	4.736	0.976495	7.28333	3.41667	7.61667
NC34.2	NC58.1	NC60.1	0.2	0.67	0.13	4.6	4.736	1.02957	7.28333	3.41667	7.61667
NC34.2	NC58.1	NC60.1	0.2	0.67	0.13	6.05	5.1305	0.848017	5.6	4.98333	5.16667
NC34.2	NC58.1	NC60.1	0.2	0.67	0.13	5.2	5.1305	0.986635	5.6	4.98333	5.16667
NC34.2	NC58.1	NC60.1	0.2	0.67	0.13	8.7	7.66167	0.880651	8.45	8.03333	4.53333
NC34.2	NC58.1	NC60.1	0.2	0.67	0.13	8.1	7.66167	0.945885	8.45	8.03333	4.53333
NC34.2	NC58.1	NC60.1	0.2	0.67	0.13	9.1	5.80267	0.637656	7.45	5.25	6.11667
NC34.2	NC58.1	NC60.1	0.2	0.67	0.13	8.7	5.80267	0.666973	7.45	5.25	6.11667
NC105.1	NC99.1	NC52.3	0.2	0.67	0.13	9.05	7.80133	0.862026	8.96667	7.68333	6.61667
NC105.1	NC99.1	NC52.3	0.2	0.67	0.13	8.95	7.80133	0.871657	8.96667	7.68333	6.61667
NC105.1	NC99.1	NC52.3	0.2	0.67	0.13	8.45	8.306	0.982959	9.15	8.33333	6.86667
NC105.1	NC99.1	NC52.3	0.2	0.67	0.13	8.7	8.306	0.954713	9.15	8.33333	6.86667
NC105.1	NC99.1	NC52.3	0.2	0.67	0.13	9	8.38767	0.931963	8.9	8.41667	7.45
NC105.1	NC99.1	NC52.3	0.2	0.67	0.13	8.75	8.38767	0.95859	8.9	8.41667	7.45
NC105.1	NC99.1	NC52.3	0.2	0.67	0.13	8.85	8.38833	0.947834	8.83333	8.46667	7.3
NC105.1	NC99.1	NC52.3	0.2	0.67	0.13	8.65	8.38833	0.96975	8.83333	8.46667	7.3
NC105.1	NC99.1	NC52.3	0.2	0.67	0.13	9.85	8.39167	0.851946	8.75	8.38333	7.88333
NC105.1	NC99.1	NC52.3	0.2	0.67	0.13	9.95	8.39167	0.843384	8.75	8.38333	7.88333
NC34.2	NC52.3	NC63.2	0.2	0.63	0.17	7.807	6.69865	0.858032	6.20975	7.96788	2.57025
NC34.2	NC52.3	NC63.2	0.2	0.63	0.17	7.2745	6.69865	0.92084	6.20975	7.96788	2.57025
NC34.2	NC58.1	NC60.1	0.2	0.63	0.17	8.45	8.25875	0.977367	7.375	8.6125	7.9875
NC34.2	NC58.1	NC60.1	0.2	0.63	0.17	9.1	8.25875	0.907555	7.375	8.6125	7.9875
NC34.2	NC58.1	NC60.1	0.2	0.63	0.17	6.6	4.904	0.74303	7.28333	3.41667	7.61667
NC34.2	NC58.1	NC60.1	0.2	0.63	0.17	6.75	4.904	0.726519	7.28333	3.41667	7.61667
NC34.2	NC58.1	NC60.1	0.2	0.63	0.17	8.35	5.13783	0.615309	5.6	4.98333	5.16667
NC34.2	NC58.1	NC60.1	0.2	0.63	0.17	7.4	5.13783	0.694302	5.6	4.98333	5.16667
NC34.2	NC58.1	NC60.1	0.2	0.63	0.17	8.2	7.52167	0.917276	8.45	8.03333	4.53333
NC34.2	NC58.1	NC60.1	0.2	0.63	0.17	7.6	7.52167	0.989693	8.45	8.03333	4.53333
NC34.2	NC58.1	NC60.1	0.2	0.63	0.17	9.7	5.83733	0.601787	7.45	5.25	6.11667
NC34.2	NC58.1	NC60.1	0.2	0.63	0.17	9.05	5.83733	0.645009	7.45	5.25	6.11667
NC105.1	NC99.1	NC52.3	0.2	0.63	0.17	8.8	7.75867	0.881667	8.96667	7.68333	6.61667
NC105.1	NC99.1	NC52.3	0.2	0.63	0.17	9.75	7.75867	0.795761	8.96667	7.68333	6.61667
NC105.1	NC99.1	NC52.3	0.2	0.63	0.17	9.2	8.24733	0.896449	9.15	8.33333	6.86667
NC105.1	NC99.1	NC52.3	0.2	0.63	0.17	9.2	8.24733	0.896449	9.15	8.33333	6.86667
NC105.1	NC99.1	NC52.3	0.2	0.63	0.17	8.9	8.349	0.93809	8.9	8.41667	7.45
NC105.1	NC99.1	NC52.3	0.2	0.63	0.17	8.95	8.349	0.932849	8.9	8.41667	7.45
NC105.1	NC99.1	NC52.3	0.2	0.63	0.17	8.95	8.34167	0.93203	8.83333	8.46667	7.3
NC105.1	NC99.1	NC52.3	0.2	0.63	0.17	8.6	8.34167	0.969961	8.83333	8.46667	7.3
NC105.1	NC99.1	NC52.3	0.2	0.63	0.17	9.3	8.37167	0.900179	8.75	8.38333	7.88333
NC105.1	NC99.1	NC52.3	0.2	0.63	0.17	9.5	8.37167	0.881228	8.75	8.38333	7.88333
NC34.2	NC52.3	NC63.2	0.2	0.49	0.31	6.598	5.94299	0.900725	6.20975	7.96788	2.57025
NC34.2	NC52.3	NC63.2	0.2	0.49	0.31	6.7785	5.94299	0.876741	6.20975	7.96788	2.57025
NC34.2	NC58.1	NC60.1	0.2	0.49	0.31	10	8.17125	0.817125	7.375	8.6125	7.9875
NC34.2	NC58.1	NC60.1	0.2	0.49	0.31	10.2	8.17125	0.801103	7.375	8.6125	7.9875
NC34.2	NC58.1	NC60.1	0.2	0.49	0.31	8.1	5.492	0.678025	7.28333	3.41667	7.61667
NC34.2	NC58.1	NC60.1	0.2	0.49	0.31	9	5.492	0.610222	7.28333	3.41667	7.61667
NC34.2	NC58.1	NC60.1	0.2	0.49	0.31	8.75	5.1635	0.590114	5.6	4.98333	5.16667
NC34.2	NC58.1	NC60.1	0.2	0.49	0.31	8.7	5.1635	0.593506	5.6	4.98333	5.16667
NC34.2	NC58.1	NC60.1	0.2	0.49	0.31	8.9	7.03167	0.790075	8.45	8.03333	4.53333
NC34.2	NC58.1	NC60.1	0.2	0.49	0.31	8.75	7.03167	0.803619	8.45	8.03333	4.53333
NC34.2	NC58.1	NC60.1	0.2	0.49	0.31	9.5	5.95867	0.627228	7.45	5.25	6.11667
NC34.2	NC58.1	NC60.1	0.2	0.49	0.31	9.15	5.95867	0.65122	7.45	5.25	6.11667
NC105.1	NC99.1	NC52.3	0.2	0.49	0.31	10.05	7.60933	0.757148	8.96667	7.68333	6.61667
NC105.1	NC99.1	NC52.3	0.2	0.49	0.31	9.75	7.60933	0.780444	8.96667	7.68333	6.61667
NC105.1	NC99.1	NC52.3	0.2	0.49	0.31	10.05	8.042	0.800199	9.15	8.33333	6.86667
NC105.1	NC99.1	NC52.3	0.2	0.49	0.31	9.7	8.042	0.829072	9.15	8.33333	6.86667
NC105.1	NC99.1	NC52.3	0.2	0.49	0.31	9.7	8.21367	0.84677	8.9	8.41667	7.45
NC105.1	NC99.1	NC52.3	0.2	0.49	0.31	10.05	8.21367	0.81728	8.9	8.41667	7.45
NC105.1	NC99.1	NC52.3	0.2	0.49	0.31	9.9	8.17833	0.826094	8.83333	8.46667	7.3
NC105.1	NC99.1	NC52.3	0.2	0.49	0.31	9.55	8.17833	0.85637	8.83333	8.46667	7.3
NC105.1	NC99.1	NC52.3	0.2	0.49	0.31	11.2	8.30167	0.74122	8.75	8.38333	7.88333
NC105.1	NC99.1	NC52.3	0.2	0.49	0.31	10.45	8.30167	0.794418	8.75	8.38333	7.88333
NC34.2	NC52.3	NC63.2	0.2	0.4	0.4	6.873	5.4572	0.794006	6.20975	7.96788	2.57025
NC34.2	NC52.3	NC63.2	0.2	0.4	0.4	6.863	5.4572	0.795162	6.20975	7.96788	2.57025
NC34.2	NC58.1	NC60.1	0.2	0.4	0.4	11.7	8.115	0.69359	7.375	8.6125	7.9875
NC34.2	NC58.1	NC60.1	0.2	0.4	0.4	11.05	8.115	0.734389	7.375	8.6125	7.9875
NC34.2	NC58.1	NC60.1	0.2	0.4	0.4	8.15	5.87	0.720245	7.28333	3.41667	7.61667
NC34.2	NC58.1	NC60.1	0.2	0.4	0.4	9.55	5.87	0.61466	7.28333	3.41667	7.61667
NC34.2	NC58.1	NC60.1	0.2	0.4	0.4	7.9	5.18	0.655696	5.6	4.98333	5.16667
NC34.2	NC58.1	NC60.1	0.2	0.4	0.4	7.95	5.18	0.651572	5.6	4.98333	5.16667
NC34.2	NC58.1	NC60.1	0.2	0.4	0.4	9.6	6.71667	0.699653	8.45	8.03333	4.53333
NC34.2	NC58.1	NC60.1	0.2	0.4	0.4	9.1	6.71667	0.738095	8.45	8.03333	4.53333
NC34.2	NC58.1	NC60.1	0.2	0.4	0.4	10.2	6.03667	0.59183	7.45	5.25	6.11667
NC34.2	NC58.1	NC60.1	0.2	0.4	0.4	9.9	6.03667	0.609764	7.45	5.25	6.11667
NC105.1	NC99.1	NC52.3	0.2	0.4	0.4	11.4	7.51333	0.659064	8.96667	7.68333	6.61667
NC105.1	NC99.1	NC52.3	0.2	0.4	0.4	11.5	7.51333	0.653333	8.96667	7.68333	6.61667
NC105.1	NC99.1	NC52.3	0.2	0.4	0.4	11.05	7.91	0.715837	9.15	8.33333	6.86667
NC105.1	NC99.1	NC52.3	0.2	0.4	0.4	11.6	7.91	0.681897	9.15	8.33333	6.86667
NC105.1	NC99.1	NC52.3	0.2	0.4	0.4	10.9	8.12667	0.745566	8.9	8.41667	7.45
NC105.1	NC99.1	NC52.3	0.2	0.4	0.4	10.55	8.12667	0.7703	8.9	8.41667	7.45
NC105.1	NC99.1	NC52.3	0.2	0.4	0.4	10.65	8.07333	0.758059	8.83333	8.46667	7.3
NC105.1	NC99.1	NC52.3	0.2	0.4	0.4	10.39	8.07333	0.777029	8.83333	8.46667	7.3
NC105.1	NC99.1	NC52.3	0.2	0.4	0.4	10.15	8.25667	0.813465	8.75	8.38333	7.88333
NC105.1	NC99.1	NC52.3	0.2	0.4	0.4	11.85	8.25667	0.696765	8.75	8.38333	7.88333
NC34.2	NC52.3	NC63.2	0.2	0.24	0.56	5.0655	4.59358	0.906836	6.20975	7.96788	2.57025
NC34.2	NC52.3	NC63.2	0.2	0.24	0.56	5.5615	4.59358	0.825961	6.20975	7.96788	2.57025
NC34.2	NC58.1	NC60.1	0.2	0.24	0.56	9.7	8.015	0.826289	7.375	8.6125	7.9875
NC34.2	NC58.1	NC60.1	0.2	0.24	0.56	9.95	8.015	0.805528	7.375	8.6125	7.9875
NC34.2	NC58.1	NC60.1	0.2	0.24	0.56	8.05	6.542	0.812671	7.28333	3.41667	7.61667
NC34.2	NC58.1	NC60.1	0.2	0.24	0.56	9	6.542	0.726889	7.28333	3.41667	7.61667
NC34.2	NC58.1	NC60.1	0.2	0.24	0.56	8.6	5.20933	0.605736	5.6	4.98333	5.16667
NC34.2	NC58.1	NC60.1	0.2	0.24	0.56	7.9	5.20933	0.659409	5.6	4.98333	5.16667
NC34.2	NC58.1	NC60.1	0.2	0.24	0.56	8.85	6.15667	0.695669	8.45	8.03333	4.53333
NC34.2	NC58.1	NC60.1	0.2	0.24	0.56	8.45	6.15667	0.7286	8.45	8.03333	4.53333
NC34.2	NC58.1	NC60.1	0.2	0.24	0.56	9.8	6.17533	0.630136	7.45	5.25	6.11667
NC34.2	NC58.1	NC60.1	0.2	0.24	0.56	9.75	6.17533	0.633368	7.45	5.25	6.11667
NC105.1	NC99.1	NC52.3	0.2	0.24	0.56	9.6	7.34267	0.764861	8.96667	7.68333	6.61667
NC105.1	NC99.1	NC52.3	0.2	0.24	0.56	9.2	7.34267	0.798116	8.96667	7.68333	6.61667
NC105.1	NC99.1	NC52.3	0.2	0.24	0.56	9.2	7.67533	0.834275	9.15	8.33333	6.86667
NC105.1	NC99.1	NC52.3	0.2	0.24	0.56	9.55	7.67533	0.8037	9.15	8.33333	6.86667
NC105.1	NC99.1	NC52.3	0.2	0.24	0.56	9.35	7.972	0.85262	8.9	8.41667	7.45
NC105.1	NC99.1	NC52.3	0.2	0.24	0.56	8.55	7.972	0.932398	8.9	8.41667	7.45
NC105.1	NC99.1	NC52.3	0.2	0.24	0.56	8.65	7.88667	0.911753	8.83333	8.46667	7.3
NC105.1	NC99.1	NC52.3	0.2	0.24	0.56	8.8	7.88667	0.896212	8.83333	8.46667	7.3
NC105.1	NC99.1	NC52.3	0.2	0.24	0.56	9.35	8.17667	0.87451	8.75	8.38333	7.88333
NC105.1	NC99.1	NC52.3	0.2	0.24	0.56	9.95	8.17667	0.821776	8.75	8.38333	7.88333
NC34.2	NC52.3	NC63.2	0.2	0.2	0.6	4.5615	4.37767	0.959701	6.20975	7.96788	2.57025
NC34.2	NC52.3	NC63.2	0.2	0.2	0.6	4.7865	4.37767	0.914588	6.20975	7.96788	2.57025
NC34.2	NC58.1	NC60.1	0.2	0.2	0.6	9.05	7.99	0.882873	7.375	8.6125	7.9875
NC34.2	NC58.1	NC60.1	0.2	0.2	0.6	9.55	7.99	0.836649	7.375	8.6125	7.9875
NC34.2	NC58.1	NC60.1	0.2	0.2	0.6	7.55	6.71	0.888742	7.28333	3.41667	7.61667
NC34.2	NC58.1	NC60.1	0.2	0.2	0.6	6.5	6.71	1.03231	7.28333	3.41667	7.61667
NC34.2	NC58.1	NC60.1	0.2	0.2	0.6	8.55	5.21667	0.610136	5.6	4.98333	5.16667
NC34.2	NC58.1	NC60.1	0.2	0.2	0.6	8.25	5.21667	0.632323	5.6	4.98333	5.16667
NC34.2	NC58.1	NC60.1	0.2	0.2	0.6	8.05	6.01667	0.747412	8.45	8.03333	4.53333
NC34.2	NC58.1	NC60.1	0.2	0.2	0.6	8.05	6.01667	0.747412	8.45	8.03333	4.53333
NC34.2	NC58.1	NC60.1	0.2	0.2	0.6	9.3	6.21	0.667742	7.45	5.25	6.11667
NC34.2	NC58.1	NC60.1	0.2	0.2	0.6	8.8	6.21	0.705682	7.45	5.25	6.11667
NC105.1	NC99.1	NC52.3	0.2	0.2	0.6	9.2	7.3	0.793478	8.96667	7.68333	6.61667
NC105.1	NC99.1	NC52.3	0.2	0.2	0.6	9.6	7.3	0.760417	8.96667	7.68333	6.61667
NC105.1	NC99.1	NC52.3	0.2	0.2	0.6	9.05	7.61667	0.841621	9.15	8.33333	6.86667
NC105.1	NC99.1	NC52.3	0.2	0.2	0.6	8.8	7.61667	0.86553	9.15	8.33333	6.86667
NC105.1	NC99.1	NC52.3	0.2	0.2	0.6	7.5	7.93333	1.05778	8.9	8.41667	7.45
NC105.1	NC99.1	NC52.3	0.2	0.2	0.6	9.2	7.93333	0.862319	8.9	8.41667	7.45
NC105.1	NC99.1	NC52.3	0.2	0.2	0.6	8.5	7.84	0.922353	8.83333	8.46667	7.3
NC105.1	NC99.1	NC52.3	0.2	0.2	0.6	8.7	7.84	0.901149	8.83333	8.46667	7.3
NC105.1	NC99.1	NC52.3	0.2	0.2	0.6	9.55	8.15667	0.854101	8.75	8.38333	7.88333
NC105.1	NC99.1	NC52.3	0.2	0.2	0.6	9.7	8.15667	0.840893	8.75	8.38333	7.88333
NC34.2	NC58.1	NC60.1	0.8	0.18	0.02	9.1	8.76067	0.962711	8.86667	8.3	8.66667
NC34.2	NC58.1	NC60.1	0.8	0.18	0.02	8.55	8.76067	1.02464	8.86667	8.3	8.66667
NC105.1	NC99.1	NC52.3	0.8	0.18	0.02	8.2	8.51167	1.03801	8.55	8.31667	8.73333
NC105.1	NC99.1	NC52.3	0.8	0.18	0.02	8.6	8.51167	0.989729	8.55	8.31667	8.73333
NC105.1	NC99.1	NC52.3	0.8	0.18	0.02	8.9	8.978	1.00876	9.05	8.66667	8.9
NC105.1	NC99.1	NC52.3	0.8	0.18	0.02	8.5	8.978	1.05624	9.05	8.66667	8.9
NC105.1	NC99.1	NC52.3	0.8	0.18	0.02	7.6	8.217	1.08118	8.18333	8.35	8.36667
NC105.1	NC99.1	NC52.3	0.8	0.18	0.02	9.1	8.217	0.902967	8.18333	8.35	8.36667
NC105.1	NC99.1	NC52.3	0.8	0.18	0.02	8.15	8.882	1.08982	8.83333	9.15	8.41667
NC105.1	NC99.1	NC52.3	0.8	0.18	0.02	8.65	8.882	1.02682	8.83333	9.15	8.41667
NC34.2	NC58.1	NC60.1	0.8	0.18	0.02	8.35	8.1215	0.972635	8.225	7.65	8.225
NC34.2	NC58.1	NC60.1	0.8	0.18	0.02	7.9	8.1215	1.02804	8.225	7.65	8.225
NC34.2	NC58.1	NC60.1	0.8	0.18	0.02	8.15	8.882	1.08982	8.83333	9.15	8.41667
NC34.2	NC58.1	NC60.1	0.8	0.18	0.02	8.65	8.882	1.02682	8.83333	9.15	8.41667
NC34.2	NC58.1	NC60.1	0.8	0.18	0.02	4.3	4.629	1.07651	4.6	4.675	5.375
NC34.2	NC58.1	NC60.1	0.8	0.18	0.02	4.35	4.629	1.06414	4.6	4.675	5.375
NC34.2	NC58.1	NC60.1	0.8	0.18	0.02	4.75	4.8575	1.02263	4.85	4.75	6.125
NC34.2	NC58.1	NC60.1	0.8	0.18	0.02	4.95	4.8575	0.981313	4.85	4.75	6.125
NC34.2	NC58.1	NC60.1	0.8	0.18	0.02	4.55	4.994	1.09758	4.875	5.4	6.1
NC34.2	NC58.1	NC60.1	0.8	0.18	0.02	5.1	4.994	0.979216	4.875	5.4	6.1
NC34.2	NC58.1	NC60.1	0.8	0.17	0.03	9.2	8.76433	0.952645	8.86667	8.3	8.66667
NC34.2	NC58.1	NC60.1	0.8	0.17	0.03	8.95	8.76433	0.979255	8.86667	8.3	8.66667
NC105.1	NC99.1	NC52.3	0.8	0.17	0.03	8.9	8.51583	0.956835	8.55	8.31667	8.73333
NC105.1	NC99.1	NC52.3	0.8	0.17	0.03	9.1	8.51583	0.935806	8.55	8.31667	8.73333
NC105.1	NC99.1	NC52.3	0.8	0.17	0.03	9.15	8.98033	0.981457	9.05	8.66667	8.9
NC105.1	NC99.1	NC52.3	0.8	0.17	0.03	9	8.98033	0.997815	9.05	8.66667	8.9
NC105.1	NC99.1	NC52.3	0.8	0.17	0.03	8.65	8.21717	0.949961	8.18333	8.35	8.36667
NC105.1	NC99.1	NC52.3	0.8	0.17	0.03	9.3	8.21717	0.883566	8.18333	8.35	8.36667
NC105.1	NC99.1	NC52.3	0.8	0.17	0.03	8.75	8.87467	1.01425	8.83333	9.15	8.41667
NC105.1	NC99.1	NC52.3	0.8	0.17	0.03	8.65	8.87467	1.02597	8.83333	9.15	8.41667
NC34.2	NC58.1	NC60.1	0.8	0.17	0.03	9.35	8.12725	0.869225	8.225	7.65	8.225
NC34.2	NC58.1	NC60.1	0.8	0.17	0.03	9	8.12725	0.903028	8.225	7.65	8.225
NC34.2	NC58.1	NC60.1	0.8	0.17	0.03	8.75	8.87467	1.01425	8.83333	9.15	8.41667
NC34.2	NC58.1	NC60.1	0.8	0.17	0.03	8.65	8.87467	1.02597	8.83333	9.15	8.41667
NC34.2	NC58.1	NC60.1	0.8	0.17	0.03	5.2	4.636	0.891538	4.6	4.675	5.375
NC34.2	NC58.1	NC60.1	0.8	0.17	0.03	4.6	4.636	1.00783	4.6	4.675	5.375
NC34.2	NC58.1	NC60.1	0.8	0.17	0.03	4.7	4.87125	1.03644	4.85	4.75	6.125
NC34.2	NC58.1	NC60.1	0.8	0.17	0.03	5.1	4.87125	0.955147	4.85	4.75	6.125
NC34.2	NC58.1	NC60.1	0.8	0.17	0.03	6.4	5.001	0.926111	4.875	5.4	6.1
NC34.2	NC58.1	NC60.1	0.8	0.17	0.03	4.6	5.001	1.08717	4.875	5.4	6.1
NC34.2	NC58.1	NC60.1	0.8	0.14	0.06	9.45	8.77533	0.928607	8.86667	8.3	8.66667
NC34.2	NC58.1	NC60.1	0.8	0.14	0.06	9.45	8.77533	0.928607	8.86667	8.3	8.66667
NC105.1	NC99.1	NC52.3	0.8	0.14	0.06	9.2	8.52833	0.926993	8.55	8.31667	8.73333
NC105.1	NC99.1	NC52.3	0.8	0.14	0.06	9.6	8.52833	0.888368	8.55	8.31667	8.73333
NC105.1	NC99.1	NC52.3	0.8	0.14	0.06	8.7	8.98733	1.03303	9.05	8.66667	8.9
NC105.1	NC99.1	NC52.3	0.8	0.14	0.06	9.3	8.98733	0.96638	9.05	8.66667	8.9
NC105.1	NC99.1	NC52.3	0.8	0.14	0.06	9.35	8.21767	0.878895	8.18333	8.35	8.36667
NC105.1	NC99.1	NC52.3	0.8	0.14	0.06	9.6	8.21767	0.856007	8.18333	8.35	8.36667
NC105.1	NC99.1	NC52.3	0.8	0.14	0.06	9.5	8.85267	0.93186	8.83333	9.15	8.41667
NC105.1	NC99.1	NC52.3	0.8	0.14	0.06	9.7	8.85267	0.912646	8.83333	9.15	8.41667
NC34.2	NC58.1	NC60.1	0.8	0.14	0.06	9.8	8.1445	0.831071	8.225	7.65	8.225
NC34.2	NC58.1	NC60.1	0.8	0.14	0.06	8.4	8.1445	0.969583	8.225	7.65	8.225
NC34.2	NC58.1	NC60.1	0.8	0.14	0.06	9.5	8.85267	0.93186	8.83333	9.15	8.41667
NC34.2	NC58.1	NC60.1	0.8	0.14	0.06	9.7	8.85267	0.912646	8.83333	9.15	8.41667
NC34.2	NC58.1	NC60.1	0.8	0.14	0.06	4.9	4.657	0.950408	4.6	4.675	5.375
NC34.2	NC58.1	NC60.1	0.8	0.14	0.06	4.9	4.657	0.950408	4.6	4.675	5.375
NC34.2	NC58.1	NC60.1	0.8	0.14	0.06	5.65	4.9125	0.869469	4.85	4.75	6.125
NC34.2	NC58.1	NC60.1	0.8	0.14	0.06	5	4.9125	0.9825	4.85	4.75	6.125
NC34.2	NC58.1	NC60.1	0.8	0.14	0.06	4.8	5.022	1.04625	4.875	5.4	6.1
NC34.2	NC58.1	NC60.1	0.8	0.14	0.06	5.85	5.022	0.858462	4.875	5.4	6.1
NC34.2	NC58.1	NC60.1	0.8	0.13	0.07	9.8	8.779	0.895816	8.86667	8.3	8.66667
NC34.2	NC58.1	NC60.1	0.8	0.13	0.07	9.5	8.779	0.924105	8.86667	8.3	8.66667
NC105.1	NC99.1	NC52.3	0.8	0.13	0.07	9.2	8.5325	0.927446	8.55	8.31667	8.73333
NC105.1	NC99.1	NC52.3	0.8	0.13	0.07	9	8.5325	0.948056	8.55	8.31667	8.73333
NC105.1	NC99.1	NC52.3	0.8	0.13	0.07	9.5	8.98967	0.946281	9.05	8.66667	8.9
NC105.1	NC99.1	NC52.3	0.8	0.13	0.07	9.6	8.98967	0.936424	9.05	8.66667	8.9
NC105.1	NC99.1	NC52.3	0.8	0.13	0.07	9.3	8.21783	0.883638	8.18333	8.35	8.36667
NC105.1	NC99.1	NC52.3	0.8	0.13	0.07	10.05	8.21783	0.817695	8.18333	8.35	8.36667
NC105.1	NC99.1	NC52.3	0.8	0.13	0.07	9.95	8.84533	0.888978	8.83333	9.15	8.41667
NC105.1	NC99.1	NC52.3	0.8	0.13	0.07	10.2	8.84533	0.86719	8.83333	9.15	8.41667
NC34.2	NC58.1	NC60.1	0.8	0.13	0.07	10.05	8.15025	0.81097	8.225	7.65	8.225
NC34.2	NC58.1	NC60.1	0.8	0.13	0.07	9.35	8.15025	0.871684	8.225	7.65	8.225
NC34.2	NC58.1	NC60.1	0.8	0.13	0.07	9.95	8.84533	0.888978	8.83333	9.15	8.41667
NC34.2	NC58.1	NC60.1	0.8	0.13	0.07	10.2	8.84533	0.86719	8.83333	9.15	8.41667
NC34.2	NC58.1	NC60.1	0.8	0.13	0.07	4.8	4.664	0.971667	4.6	4.675	5.375
NC34.2	NC58.1	NC60.1	0.8	0.13	0.07	5	4.664	0.9328	4.6	4.675	5.375
NC34.2	NC58.1	NC60.1	0.8	0.13	0.07	5.75	4.92625	0.856739	4.85	4.75	6.125
NC34.2	NC58.1	NC60.1	0.8	0.13	0.07	5.6	4.92625	0.879687	4.85	4.75	6.125
NC34.2	NC58.1	NC60.1	0.8	0.13	0.07	5.75	5.029	0.957905	4.875	5.4	6.1
NC34.2	NC58.1	NC60.1	0.8	0.13	0.07	5.5	5.029	0.914364	4.875	5.4	6.1
NC34.2	NC58.1	NC60.1	0.8	0.12	0.08	9.95	8.78267	0.88268	8.86667	8.3	8.66667
NC34.2	NC58.1	NC60.1	0.8	0.12	0.08	10.05	8.78267	0.873897	8.86667	8.3	8.66667
NC105.1	NC99.1	NC52.3	0.8	0.12	0.08	9.6	8.53667	0.889236	8.55	8.31667	8.73333
NC105.1	NC99.1	NC52.3	0.8	0.12	0.08	9.45	8.53667	0.903351	8.55	8.31667	8.73333
NC105.1	NC99.1	NC52.3	0.8	0.12	0.08	10.17	8.992	0.884169	9.05	8.66667	8.9
NC105.1	NC99.1	NC52.3	0.8	0.12	0.08	10.09	8.992	0.891179	9.05	8.66667	8.9
NC105.1	NC99.1	NC52.3	0.8	0.12	0.08	10.15	8.218	0.809655	8.18333	8.35	8.36667
NC105.1	NC99.1	NC52.3	0.8	0.12	0.08	10	8.218	0.8218	8.18333	8.35	8.36667
NC105.1	NC99.1	NC52.3	0.8	0.12	0.08	10.5	8.838	0.841714	8.83333	9.15	8.41667
NC105.1	NC99.1	NC52.3	0.8	0.12	0.08	10.5	8.838	0.841714	8.83333	9.15	8.41667
NC34.2	NC58.1	NC60.1	0.8	0.12	0.08	8.95	8.156	0.911285	8.225	7.65	8.225
NC34.2	NC58.1	NC60.1	0.8	0.12	0.08	9.45	8.156	0.863069	8.225	7.65	8.225
NC34.2	NC58.1	NC60.1	0.8	0.12	0.08	11.5	8.838	0.768522	8.83333	9.15	8.41667
NC34.2	NC58.1	NC60.1	0.8	0.12	0.08	10.5	8.838	0.841714	8.83333	9.15	8.41667
NC34.2	NC58.1	NC60.1	0.8	0.12	0.08	4.9	4.671	0.953265	4.6	4.675	5.375
NC34.2	NC58.1	NC60.1	0.8	0.12	0.08	4.8	4.671	0.973125	4.6	4.675	5.375
NC34.2	NC58.1	NC60.1	0.8	0.12	0.08	5.5	4.94	0.898182	4.85	4.75	6.125
NC34.2	NC58.1	NC60.1	0.8	0.12	0.08	6	4.94	0.823333	4.85	4.75	6.125
NC34.2	NC58.1	NC60.1	0.8	0.12	0.08	4.85	5.036	1.03835	4.875	5.4	6.1
NC34.2	NC58.1	NC60.1	0.8	0.12	0.08	5.65	5.036	0.891327	4.875	5.4	6.1
NC34.2	NC58.1	NC60.1	0.8	0.1	0.1	9.6	8.79	0.915625	8.86667	8.3	8.66667
NC34.2	NC58.1	NC60.1	0.8	0.1	0.1	11	8.79	0.799091	8.86667	8.3	8.66667
NC105.1	NC99.1	NC52.3	0.8	0.1	0.1	9.95	8.545	0.858794	8.55	8.31667	8.73333
NC105.1	NC99.1	NC52.3	0.8	0.1	0.1	10.6	8.545	0.806132	8.55	8.31667	8.73333
NC105.1	NC99.1	NC52.3	0.8	0.1	0.1	10.25	8.99667	0.877724	9.05	8.66667	8.9
NC105.1	NC99.1	NC52.3	0.8	0.1	0.1	10	8.99667	0.899667	9.05	8.66667	8.9
NC105.1	NC99.1	NC52.3	0.8	0.1	0.1	10.05	8.21833	0.817745	8.18333	8.35	8.36667
NC105.1	NC99.1	NC52.3	0.8	0.1	0.1	10.1	8.21833	0.813696	8.18333	8.35	8.36667
NC105.1	NC99.1	NC52.3	0.8	0.1	0.1	10.15	8.82333	0.869294	8.83333	9.15	8.41667
NC105.1	NC99.1	NC52.3	0.8	0.1	0.1	10.09	8.82333	0.874463	8.83333	9.15	8.41667
NC34.2	NC58.1	NC60.1	0.8	0.1	0.1	9.8	8.1675	0.833418	8.225	7.65	8.225
NC34.2	NC58.1	NC60.1	0.8	0.1	0.1	9.15	8.1675	0.892623	8.225	7.65	8.225
NC34.2	NC58.1	NC60.1	0.8	0.1	0.1	9.55	8.82333	0.923909	8.83333	9.15	8.41667
NC34.2	NC58.1	NC60.1	0.8	0.1	0.1	10.7	8.82333	0.824611	8.83333	9.15	8.41667
NC34.2	NC58.1	NC60.1	0.8	0.1	0.1	5.2	4.685	0.900962	4.6	4.675	5.375
NC34.2	NC58.1	NC60.1	0.8	0.1	0.1	5.45	4.685	0.859633	4.6	4.675	5.375
NC34.2	NC58.1	NC60.1	0.8	0.1	0.1	6.1	4.9675	0.814344	4.85	4.75	6.125
NC34.2	NC58.1	NC60.1	0.8	0.1	0.1	6.1	4.9675	0.814344	4.85	4.75	6.125
NC34.2	NC58.1	NC60.1	0.8	0.1	0.1	5.15	5.05	0.980583	4.875	5.4	6.1
NC34.2	NC58.1	NC60.1	0.8	0.1	0.1	5.65	5.05	0.893805	4.875	5.4	6.1
NC34.2	NC58.1	NC60.1	0.8	0.09	0.11	10.1	8.79367	0.87066	8.86667	8.3	8.66667
NC34.2	NC58.1	NC60.1	0.8	0.09	0.11	10	8.79367	0.879367	8.86667	8.3	8.66667
NC105.1	NC99.1	NC52.3	0.8	0.09	0.11	9.5	8.54917	0.899912	8.55	8.31667	8.73333
NC105.1	NC99.1	NC52.3	0.8	0.09	0.11	10.8	8.54917	0.79159	8.55	8.31667	8.73333
NC105.1	NC99.1	NC52.3	0.8	0.09	0.11	9.9	8.999	0.90899	9.05	8.66667	8.9
NC105.1	NC99.1	NC52.3	0.8	0.09	0.11	10	8.999	0.8999	9.05	8.66667	8.9
NC105.1	NC99.1	NC52.3	0.8	0.09	0.11	10.05	8.2185	0.817761	8.18333	8.35	8.36667
NC105.1	NC99.1	NC52.3	0.8	0.09	0.11	10	8.2185	0.82185	8.18333	8.35	8.36667
NC105.1	NC99.1	NC52.3	0.8	0.09	0.11	10.3	8.816	0.855922	8.83333	9.15	8.41667
NC105.1	NC99.1	NC52.3	0.8	0.09	0.11	10.45	8.816	0.843636	8.83333	9.15	8.41667
NC34.2	NC58.1	NC60.1	0.8	0.09	0.11	10	8.17325	0.817325	8.225	7.65	8.225
NC34.2	NC58.1	NC60.1	0.8	0.09	0.11	10.15	8.17325	0.805246	8.225	7.65	8.225
NC34.2	NC58.1	NC60.1	0.8	0.09	0.11	10.3	8.816	0.855922	8.83333	9.15	8.41667
NC34.2	NC58.1	NC60.1	0.8	0.09	0.11	10.45	8.816	0.843636	8.83333	9.15	8.41667
NC34.2	NC58.1	NC60.1	0.8	0.09	0.11	5.05	4.692	0.929109	4.6	4.675	5.375
NC34.2	NC58.1	NC60.1	0.8	0.09	0.11	5	4.692	0.9384	4.6	4.675	5.375
NC34.2	NC58.1	NC60.1	0.8	0.09	0.11	5.95	4.98125	0.837185	4.85	4.75	6.125
NC34.2	NC58.1	NC60.1	0.8	0.09	0.11	5.3	4.98125	0.939858	4.85	4.75	6.125
NC34.2	NC58.1	NC60.1	0.8	0.09	0.11	5.15	5.057	0.981942	4.875	5.4	6.1
NC34.2	NC58.1	NC60.1	0.8	0.09	0.11	5.7	5.057	0.887193	4.875	5.4	6.1
NC34.2	NC52.3	NC63.2	0.2	0.06	0.74	3.336	3.62201	1.08573	6.20975	7.96788	2.57025
NC34.2	NC52.3	NC63.2	0.2	0.06	0.74	4.1475	3.62201	0.873299	6.20975	7.96788	2.57025
NC34.2	NC58.1	NC60.1	0.2	0.06	0.74	8.25	7.9025	0.957879	7.375	8.6125	7.9875
NC34.2	NC58.1	NC60.1	0.2	0.06	0.74	9.05	7.9025	0.873204	7.375	8.6125	7.9875
NC34.2	NC58.1	NC60.1	0.2	0.06	0.74	6.95	7.298	1.05007	7.28333	3.41667	7.61667
NC34.2	NC58.1	NC60.1	0.2	0.06	0.74	6.3	7.298	1.15841	7.28333	3.41667	7.61667
NC34.2	NC58.1	NC60.1	0.2	0.06	0.74	5.6	5.24233	0.936131	5.6	4.98333	5.16667
NC34.2	NC58.1	NC60.1	0.2	0.06	0.74	6.35	5.24233	0.825564	5.6	4.98333	5.16667
NC34.2	NC58.1	NC60.1	0.2	0.06	0.74	5.3	5.52667	1.04277	8.45	8.03333	4.53333
NC34.2	NC58.1	NC60.1	0.2	0.06	0.74	5.6	5.52667	0.986905	8.45	8.03333	4.53333
NC34.2	NC58.1	NC60.1	0.2	0.06	0.74	8.6	6.33133	0.736202	7.45	5.25	6.11667
NC34.2	NC58.1	NC60.1	0.2	0.06	0.74	9.05	6.33133	0.699595	7.45	5.25	6.11667
NC105.1	NC99.1	NC52.3	0.2	0.06	0.74	8.05	7.15067	0.888282	8.96667	7.68333	6.61667
NC105.1	NC99.1	NC52.3	0.2	0.06	0.74	8.25	7.15067	0.866747	8.96667	7.68333	6.61667
NC105.1	NC99.1	NC52.3	0.2	0.06	0.74	7.9	7.41133	0.938143	9.15	8.33333	6.86667
NC105.1	NC99.1	NC52.3	0.2	0.06	0.74	8.25	7.41133	0.898343	9.15	8.33333	6.86667
NC105.1	NC99.1	NC52.3	0.2	0.06	0.74	8.5	7.798	0.917412	8.9	8.41667	7.45
NC105.1	NC99.1	NC52.3	0.2	0.06	0.74	8.55	7.798	0.912047	8.9	8.41667	7.45
NC105.1	NC99.1	NC52.3	0.2	0.06	0.74	7.55	7.67667	1.01678	8.83333	8.46667	7.3
NC105.1	NC99.1	NC52.3	0.2	0.06	0.74	7.8	7.67667	0.984188	8.83333	8.46667	7.3
NC105.1	NC99.1	NC52.3	0.2	0.06	0.74	9.1	8.08667	0.888645	8.75	8.38333	7.88333
NC105.1	NC99.1	NC52.3	0.2	0.06	0.74	9.2	8.08667	0.878986	8.75	8.38333	7.88333
NC34.2	NC58.1	NC60.1	0.8	0.05	0.15	8.75	8.80833	1.00667	8.86667	8.3	8.66667
NC34.2	NC58.1	NC60.1	0.8	0.05	0.15	9.15	8.80833	0.962659	8.86667	8.3	8.66667
NC105.1	NC99.1	NC52.3	0.8	0.05	0.15	9.05	8.56583	0.946501	8.55	8.31667	8.73333
NC105.1	NC99.1	NC52.3	0.8	0.05	0.15	9.25	8.56583	0.926036	8.55	8.31667	8.73333
NC105.1	NC99.1	NC52.3	0.8	0.05	0.15	9	9.00833	1.00093	9.05	8.66667	8.9
NC105.1	NC99.1	NC52.3	0.8	0.05	0.15	9.5	9.00833	0.948246	9.05	8.66667	8.9
NC105.1	NC99.1	NC52.3	0.8	0.05	0.15	9.35	8.21917	0.879055	8.18333	8.35	8.36667
NC105.1	NC99.1	NC52.3	0.8	0.05	0.15	9.45	8.21917	0.869753	8.18333	8.35	8.36667
NC105.1	NC99.1	NC52.3	0.8	0.05	0.15	9.3	8.78667	0.944803	8.83333	9.15	8.41667
NC105.1	NC99.1	NC52.3	0.8	0.05	0.15	9.35	8.78667	0.93975	8.83333	9.15	8.41667
NC34.2	NC58.1	NC60.1	0.8	0.05	0.15	9.65	8.19625	0.849352	8.225	7.65	8.225
NC34.2	NC58.1	NC60.1	0.8	0.05	0.15	9	8.19625	0.910694	8.225	7.65	8.225
NC34.2	NC58.1	NC60.1	0.8	0.05	0.15	9.3	8.78667	0.944803	8.83333	9.15	8.41667
NC34.2	NC58.1	NC60.1	0.8	0.05	0.15	9.35	8.78667	0.93975	8.83333	9.15	8.41667
NC34.2	NC58.1	NC60.1	0.8	0.05	0.15	5	4.72	0.944	4.6	4.675	5.375
NC34.2	NC58.1	NC60.1	0.8	0.05	0.15	5.2	4.72	0.907692	4.6	4.675	5.375
NC34.2	NC58.1	NC60.1	0.8	0.05	0.15	5	5.03625	1.00725	4.85	4.75	6.125
NC34.2	NC58.1	NC60.1	0.8	0.05	0.15	5.45	5.03625	0.924083	4.85	4.75	6.125
NC34.2	NC58.1	NC60.1	0.8	0.05	0.15	5.75	5.085	0.884348	4.875	5.4	6.1
NC34.2	NC58.1	NC60.1	0.8	0.05	0.15	5.2	5.085	0.977885	4.875	5.4	6.1
NC34.2	NC58.1	NC60.1	0.8	0.04	0.16	9.6	8.812	0.917917	8.86667	8.3	8.66667
NC34.2	NC58.1	NC60.1	0.8	0.04	0.16	10	8.812	0.8812	8.86667	8.3	8.66667
NC105.1	NC99.1	NC52.3	0.8	0.04	0.16	9.05	8.57	0.946961	8.55	8.31667	8.73333
NC105.1	NC99.1	NC52.3	0.8	0.04	0.16	9	8.57	0.952222	8.55	8.31667	8.73333
NC105.1	NC99.1	NC52.3	0.8	0.04	0.16	9.2	9.01067	0.97942	9.05	8.66667	8.9
NC105.1	NC99.1	NC52.3	0.8	0.04	0.16	9.1	9.01067	0.990183	9.05	8.66667	8.9
NC105.1	NC99.1	NC52.3	0.8	0.04	0.16	8.15	8.21933	1.00851	8.18333	8.35	8.36667
NC105.1	NC99.1	NC52.3	0.8	0.04	0.16	8.95	8.21933	0.918361	8.18333	8.35	8.36667
NC105.1	NC99.1	NC52.3	0.8	0.04	0.16	9.15	8.77933	0.95949	8.83333	9.15	8.41667
NC105.1	NC99.1	NC52.3	0.8	0.04	0.16	9	8.77933	0.975481	8.83333	9.15	8.41667
NC34.2	NC58.1	NC60.1	0.8	0.04	0.16	9.1	8.202	0.901319	8.225	7.65	8.225
NC34.2	NC58.1	NC60.1	0.8	0.04	0.16	9.55	8.202	0.858848	8.225	7.65	8.225
NC34.2	NC58.1	NC60.1	0.8	0.04	0.16	8.15	8.77933	1.07722	8.83333	9.15	8.41667
NC34.2	NC58.1	NC60.1	0.8	0.04	0.16	8	8.77933	1.09742	8.83333	9.15	8.41667
NC34.2	NC58.1	NC60.1	0.8	0.04	0.16	4.7	4.727	1.00574	4.6	4.675	5.375
NC34.2	NC58.1	NC60.1	0.8	0.04	0.16	4.95	4.727	0.954949	4.6	4.675	5.375
NC34.2	NC58.1	NC60.1	0.8	0.04	0.16	6.4	5.05	0.789062	4.85	4.75	6.125
NC34.2	NC58.1	NC60.1	0.8	0.04	0.16	5.55	5.05	0.90991	4.85	4.75	6.125
NC34.2	NC58.1	NC60.1	0.8	0.04	0.16	5.45	5.092	0.934312	4.875	5.4	6.1
NC34.2	NC58.1	NC60.1	0.8	0.04	0.16	5.1	5.092	0.998431	4.875	5.4	6.1
NC34.2	NC52.3	NC63.2	0.2	0.03	0.77	3.6515	3.46008	0.947577	6.20975	7.96788	2.57025
NC34.2	NC52.3	NC63.2	0.2	0.03	0.77	3.7415	3.46008	0.924784	6.20975	7.96788	2.57025
NC34.2	NC58.1	NC60.1	0.2	0.03	0.77	8.75	7.88375	0.901	7.375	8.6125	7.9875
NC34.2	NC58.1	NC60.1	0.2	0.03	0.77	7.85	7.88375	1.0043	7.375	8.6125	7.9875
NC34.2	NC58.1	NC60.1	0.2	0.03	0.77	6.05	7.424	1.22711	7.28333	3.41667	7.61667
NC34.2	NC58.1	NC60.1	0.2	0.03	0.77	6.65	7.424	1.11639	7.28333	3.41667	7.61667
NC34.2	NC58.1	NC60.1	0.2	0.03	0.77	6.5	5.24783	0.807359	5.6	4.98333	5.16667
NC34.2	NC58.1	NC60.1	0.2	0.03	0.77	5.5	5.24783	0.954152	5.6	4.98333	5.16667
NC34.2	NC58.1	NC60.1	0.2	0.03	0.77	5.8	5.42167	0.93477	8.45	8.03333	4.53333
NC34.2	NC58.1	NC60.1	0.2	0.03	0.77	5.5	5.42167	0.985758	8.45	8.03333	4.53333
NC34.2	NC58.1	NC60.1	0.2	0.03	0.77	8.3	6.35733	0.765944	7.45	5.25	6.11667
NC34.2	NC58.1	NC60.1	0.2	0.03	0.77	7.7	6.35733	0.825628	7.45	5.25	6.11667
NC105.1	NC99.1	NC52.3	0.2	0.03	0.77	7.6	7.11867	0.936667	8.96667	7.68333	6.61667
NC105.1	NC99.1	NC52.3	0.2	0.03	0.77	7.55	7.11867	0.94287	8.96667	7.68333	6.61667
NC105.1	NC99.1	NC52.3	0.2	0.03	0.77	7.45	7.36733	0.988904	9.15	8.33333	6.86667
NC105.1	NC99.1	NC52.3	0.2	0.03	0.77	8.1	7.36733	0.909547	9.15	8.33333	6.86667
NC105.1	NC99.1	NC52.3	0.2	0.03	0.77	8.4	7.769	0.924881	8.9	8.41667	7.45
NC105.1	NC99.1	NC52.3	0.2	0.03	0.77	7.8	7.769	0.996026	8.9	8.41667	7.45
NC105.1	NC99.1	NC52.3	0.2	0.03	0.77	7.25	7.64167	1.05402	8.83333	8.46667	7.3
NC105.1	NC99.1	NC52.3	0.2	0.03	0.77	7.95	7.64167	0.961216	8.83333	8.46667	7.3
NC105.1	NC99.1	NC52.3	0.2	0.03	0.77	8.7	8.07167	0.927778	8.75	8.38333	7.88333
NC105.1	NC99.1	NC52.3	0.2	0.03	0.77	8.5	8.07167	0.949608	8.75	8.38333	7.88333
NC34.2	NC58.1	NC60.1	0.8	0.01	0.19	8.3	8.823	1.06301	8.86667	8.3	8.66667
NC34.2	NC58.1	NC60.1	0.8	0.01	0.19	8.95	8.823	0.98581	8.86667	8.3	8.66667
NC105.1	NC99.1	NC52.3	0.8	0.01	0.19	8.55	8.5825	1.0038	8.55	8.31667	8.73333
NC105.1	NC99.1	NC52.3	0.8	0.01	0.19	8.6	8.5825	0.997965	8.55	8.31667	8.73333
NC105.1	NC99.1	NC52.3	0.8	0.01	0.19	8.55	9.01767	1.0547	9.05	8.66667	8.9
NC105.1	NC99.1	NC52.3	0.8	0.01	0.19	8.15	9.01767	1.10646	9.05	8.66667	8.9
NC105.1	NC99.1	NC52.3	0.8	0.01	0.19	8.65	8.21983	0.95027	8.18333	8.35	8.36667
NC105.1	NC99.1	NC52.3	0.8	0.01	0.19	8.7	8.21983	0.944808	8.18333	8.35	8.36667
NC105.1	NC99.1	NC52.3	0.8	0.01	0.19	8.7	8.75733	1.00659	8.83333	9.15	8.41667
NC105.1	NC99.1	NC52.3	0.8	0.01	0.19	8.1	8.75733	1.08115	8.83333	9.15	8.41667
NC34.2	NC58.1	NC60.1	0.8	0.01	0.19	8.55	8.21925	0.961316	8.225	7.65	8.225
NC34.2	NC58.1	NC60.1	0.8	0.01	0.19	8.25	8.21925	0.996273	8.225	7.65	8.225
NC34.2	NC58.1	NC60.1	0.8	0.01	0.19	8.7	8.75733	1.00659	8.83333	9.15	8.41667
NC34.2	NC58.1	NC60.1	0.8	0.01	0.19	8.1	8.75733	1.08115	8.83333	9.15	8.41667
NC34.2	NC58.1	NC60.1	0.8	0.01	0.19	4.6	4.748	1.03217	4.6	4.675	5.375
NC34.2	NC58.1	NC60.1	0.8	0.01	0.19	4.35	4.748	1.09149	4.6	4.675	5.375
NC34.2	NC58.1	NC60.1	0.8	0.01	0.19	4.05	5.09125	1.2571	4.85	4.75	6.125
NC34.2	NC58.1	NC60.1	0.8	0.01	0.19	4.6	5.09125	1.10679	4.85	4.75	6.125
NC34.2	NC58.1	NC60.1	0.8	0.01	0.19	5	5.113	1.0226	4.875	5.4	6.1
NC34.2	NC58.1	NC60.1	0.8	0.01	0.19	4.8	5.113	1.06521	4.875	5.4	6.1

## Sheet: Clonal groups
Clonal spore counts for the strains used in the three-strain mixes
Spore counts (and means) are x 10^6
Strain_ID	Spore_count	Mean_spore_count
NC34.2	9.3315	6.20975
NC34.2	6.266
NC34.2	2.9755
NC34.2	6.266
NC52.3	7.889	7.96788
NC52.3	11.0445
NC52.3	9.016
NC52.3	3.922
NC63.2	2.254	2.57025
NC63.2	2.795
NC63.2	2.585
NC63.2	2.647
NC58.1	1.4875	1.43367
NC58.1	1.3975
NC58.1	1.416
NC34.2	7	7.375
NC34.2	8.4
NC34.2	6.55
NC34.2	7.55
NC58.1	8.75	8.6125
NC58.1	8.4
NC58.1	8.25
NC58.1	9.05
NC60.1	8.1	7.9875
NC60.1	7.55
NC60.1	8.15
NC60.1	8.15
NC63.2	10	9.6125
NC63.2	9.3
NC63.2	9.55
NC63.2	9.6
NC34.2	8.25	7.28333
NC34.2	6.25
NC34.2	7.35
NC58.1	3.45	3.41667
NC58.1	3.55
NC58.1	3.25
NC60.1	7.6	7.61667
NC60.1	8.15
NC60.1	7.1
NC63.2	5.05	4.65
NC63.2	4.8
NC63.2	4.1
NC34.2	6.1	5.6
NC34.2	5
NC34.2	5.7
NC58.1	5.1	4.98333
NC58.1	4.75
NC58.1	5.1
NC60.1	5.2	5.16667
NC60.1	5
NC60.1	5.3
NC63.2	5.2	5.25
NC63.2	5.15
NC63.2	5.4
NC34.2	8.05	8.45
NC34.2	8.6
NC34.2	8.7
NC58.1	7.6	8.03333
NC58.1	7.95
NC58.1	8.55
NC60.1	4.55	4.53333
NC60.1	5.05
NC60.1	4
NC63.2	3.7	6.41667
NC63.2	8.05
NC63.2	7.5
NC34.2	7.2	7.45
NC34.2	7.45
NC34.2	7.7
NC58.1	5.85	5.25
NC58.1	5.35
NC58.1	4.55
NC60.1	6.15	6.11667
NC60.1	5.5
NC60.1	6.7
NC63.2	7.7	7.63333
NC63.2	7.25
NC63.2	7.95
NC105.1	9.3	8.96667
NC105.1	9.05
NC105.1	8.55
NC99.1	8.8	7.68333
NC99.1	7.1
NC99.1	7.15
NC52.3	6.55	6.61667
NC52.3	6.45
NC52.3	6.85
NC28.1	6.95	6.43333
NC28.1	5.05
NC28.1	7.3
NC105.1	8.55	9.15
NC105.1	9.35
NC105.1	9.55
NC99.1	8.9	8.33333
NC99.1	8.15
NC99.1	7.95
NC52.3	7.05	6.86667
NC52.3	6.05
NC52.3	7.5
NC28.1	5.45	5.68333
NC28.1	5.05
NC28.1	6.55
NC105.1	9	8.9
NC105.1	8.8
NC105.1	8.9
NC99.1	8.1	8.41667
NC99.1	8.2
NC99.1	8.95
NC52.3	6.8	7.45
NC52.3	8.05
NC52.3	7.5
NC28.1	6.75	6.6
NC28.1	6.05
NC28.1	7
NC105.1	8.8	8.83333
NC105.1	8.8
NC105.1	8.9
NC99.1	7.75	8.46667
NC99.1	8.85
NC99.1	8.8
NC52.3	7	7.3
NC52.3	7
NC52.3	7.9
NC28.1	7.6	7.15
NC28.1	6.8
NC28.1	7.05
NC105.1	9.05	8.75
NC105.1	8.7
NC105.1	8.5
NC99.1	8.45	8.38333
NC99.1	8.2
NC99.1	8.5
NC52.3	9.05	7.88333
NC52.3	8.1
NC52.3	6.5
NC28.1	7.85	7.53333
NC28.1	7.4
NC28.1	7.35
NC34.2	9.3	8.86667
NC34.2	8.75
NC34.2	8.55
NC58.1	8.8	8.3
NC58.1	9.3
NC58.1	6.8
NC60.1	8.95	8.66667
NC60.1	8
NC60.1	9.05
NC63.2	7.7	7.68333
NC63.2	8.15
NC63.2	7.2
NC105.1	8.25	8.55
NC105.1	8.4
NC105.1	9
NC99.1	8.4	8.31667
NC99.1	8.45
NC99.1	8.1
NC52.3	9	8.73333
NC52.3	9.15
NC52.3	8.05
NC28.1	7.5	7.65
NC28.1	7.75
NC28.1	7.7
NC105.1	8.7	9.05
NC105.1	9.2
NC105.1	9.25
NC99.1	8.3	8.66667
NC99.1	8.7
NC99.1	9
NC52.3	8.55	8.9
NC52.3	8.6
NC52.3	9.55
NC28.1	7.6	7.96667
NC28.1	9.2
NC28.1	7.1
NC105.1	8.5	8.18333
NC105.1	7.5
NC105.1	8.55
NC99.1	8.35	8.35
NC99.1	7.35
NC99.1	9.35
NC52.3	7.95	8.36667
NC52.3	8.95
NC52.3	8.2
NC28.1	8.5	8.58333
NC28.1	9.3
NC28.1	7.95
NC105.1	9.1	8.83333
NC105.1	8.85
NC105.1	8.55
NC99.1	8.55	9.15
NC99.1	9.35
NC99.1	9.55
NC52.3	8.1	8.41667
NC52.3	8.9
NC52.3	8.25
NC28.1	9.1	8.75
NC28.1	8.2
NC28.1	8.95
NC34.2	8.7	8.225
NC34.2	7.75
NC58.1	6.6	7.65
NC58.1	8.7
NC60.1	7.55	8.225
NC60.1	8.9
NC63.2	7.1	8.125
NC63.2	9.15
NC105.1	6.5	7.5
NC105.1	8.5
NC34.2	9.1	8.83333
NC34.2	8.85
NC34.2	8.55
NC58.1	8.55	9.15
NC58.1	9.35
NC58.1	9.55
NC60.1	8.1	8.41667
NC60.1	8.9
NC60.1	8.25
NC63.2	9.1	8.75
NC63.2	8.2
NC63.2	8.95
NC34.2	4.45	4.6
NC34.2	4.75
NC58.1	4.55	4.675
NC58.1	4.8
NC60.1	5.05	5.375
NC60.1	5.7
NC34.2	4.6	4.85
NC34.2	5.1
NC58.1	4.8	4.75
NC58.1	4.7
NC60.1	6	6.125
NC60.1	6.25
NC34.2	4.9	4.875
NC34.2	4.85
NC58.1	5.7	5.4
NC58.1	5.1
NC60.1	6.2	6.1
NC60.1	6			#N/A
