# Supplementary material for: Developmental constraints enforce altruism and avert the tragedy of the commons in a social microbe
Source: Proc Natl Acad Sci U S A. 2022 Jul 15;119(29):e2111233119. doi: 10.1073/pnas.2111233119 (PMC9303850; doi:10.1073/pnas.2111233119)
Supplement: Supplementary File [file pnas.2111233119.sd02.xlsx]

## Sheet: Chimeric groups
The set of 20 columns with strain IDs give the composition of each of the groups
Clonal_spore_count_X gives the spore count for each of the N strains when clonal (appearing the same order as the strain list)
Spore counts (and means) are x 10^6
		Strain composition of the group (the order of strain IDs is arbitrary)																							Clonal spore counts for the strains in each group
Number_of_Strains_(N)	Relatedness_(1/N)	Strain1	Strain2	Strain3	Strain4	Strain5	Strain6	Strain7	Strain8	Strain9	Strain10	Strain11	Strain12	Strain13	Strain14	Strain15	Strain16	Strain17	Strain18	Strain19	Strain20	Spore_count_observed	Spore_count_expected	Collective_investment	Clonal_spore_count_1	Clonal_spore_count_2	Clonal_spore_count_3	Clonal_spore_count_4	Clonal_spore_count_5	Clonal_spore_count_6	Clonal_spore_count_7	Clonal_spore_count_8	Clonal_spore_count_9	Clonal_spore_count_10	Clonal_spore_count_11	Clonal_spore_count_12	Clonal_spore_count_13	Clonal_spore_count_14	Clonal_spore_count_15	Clonal_spore_count_16	Clonal_spore_count_17	Clonal_spore_count_18	Clonal_spore_count_19	Clonal_spore_count_20
4	0.25	NC34.2	NC58.1	NC60.1	NC63.2																	11.84	7.7625	0.655617	8.175	8.35	7.375	7.15
4	0.25	NC34.2	NC58.1	NC60.1	NC105.1																	10.63	7.91875	0.744944	8.175	8.35	7.375	7.775
4	0.25	NC34.2	NC58.1	NC63.2	NC105.1																	11.76	7.8625	0.66858	8.175	8.35	7.15	7.775
4	0.25	NC34.2	NC60.1	NC63.2	NC105.1																	10.86	7.61875	0.701542	8.175	7.375	7.15	7.775
4	0.25	NC34.2	NC58.1	NC60.1	NC63.2																	10.2	7.7625	0.761029	8.175	8.35	7.375	7.15
4	0.25	NC34.2	NC58.1	NC60.1	NC105.1																	10.75	7.91875	0.736628	8.175	8.35	7.375	7.775
4	0.25	NC34.2	NC58.1	NC63.2	NC105.1																	10.65	7.8625	0.738263	8.175	8.35	7.15	7.775
4	0.25	NC34.2	NC60.1	NC63.2	NC105.1																	9.75	7.61875	0.78141	8.175	7.375	7.15	7.775
4	0.25	NC34.2	NC58.1	NC60.1	NC63.2																	6.7	4.8375	0.722015	3.775	5.025	4.95	5.6
4	0.25	NC34.2	NC58.1	NC60.1	NC105.1																	8.05	5.78125	0.718168	3.775	5.025	4.95	9.375
4	0.25	NC34.2	NC58.1	NC63.2	NC105.1																	8.1	5.94375	0.733796	3.775	5.025	5.6	9.375
4	0.25	NC34.2	NC60.1	NC63.2	NC105.1																	7.9	5.925	0.75	3.775	4.95	5.6	9.375
4	0.25	NC34.2	NC58.1	NC60.1	NC63.2																	7.66	4.8375	0.631527	3.775	5.025	4.95	5.6
4	0.25	NC34.2	NC58.1	NC60.1	NC105.1																	8.37	5.78125	0.690711	3.775	5.025	4.95	9.375
4	0.25	NC34.2	NC58.1	NC63.2	NC105.1																	7.73	5.94375	0.76892	3.775	5.025	5.6	9.375
4	0.25	NC34.2	NC60.1	NC63.2	NC105.1																	8.35	5.925	0.709581	3.775	4.95	5.6	9.375
4	0.25	NC34.2	NC58.1	NC60.1	NC63.2																	2.74	2.03417	0.742397	2.56	1.36667	2.36333	1.84667
4	0.25	NC34.2	NC58.1	NC60.1	NC105.1																	2.88	1.98333	0.688657	2.56	1.36667	2.36333	1.64333
4	0.25	NC34.2	NC58.1	NC63.2	NC105.1																	2.49	1.85417	0.744645	2.56	1.36667	1.84667	1.64333
4	0.25	NC34.2	NC60.1	NC63.2	NC105.1																	2.79	2.10333	0.753883	2.56	2.36333	1.84667	1.64333
4	0.25	NC34.2	NC58.1	NC60.1	NC105.1																	2.75	2.2	0.8	3.22333	1.36667	2.36333	1.84667
4	0.25	NC34.2	NC58.1	NC60.1	NC105.1																	2.83	2.14917	0.759423	3.22333	1.36667	2.36333	1.64333
4	0.25	NC34.2	NC58.1	NC63.2	NC105.1																	2.65	2.02	0.762264	3.22333	1.36667	1.84667	1.64333
4	0.25	NC34.2	NC60.1	NC63.2	NC105.1																	2.61	2.26917	0.869413	3.22333	2.36333	1.84667	1.64333
4	0.25	NC34.2	NC58.1	NC60.1	NC63.2																	1.72	1.4125	0.821221	1.58667	1.36	1.12333	1.58
4	0.25	NC34.2	NC58.1	NC60.1	NC63.2																	1.78	1.4125	0.793539	1.58667	1.36	1.12333	1.58
4	0.25	NC34.2	NC58.1	NC60.1	NC63.2																	1.96	1.4125	0.720663	1.58667	1.36	1.12333	1.58
4	0.25	NC34.2	NC58.1	NC60.1	NC63.2																	1.93	1.4125	0.731865	1.58667	1.36	1.12333	1.58
4	0.25	NC34.2	NC58.1	NC60.1	NC63.2																	1.89	1.4125	0.747354	1.58667	1.36	1.12333	1.58
4	0.25	NC34.2	NC58.1	NC60.1	NC63.2																	2.04	1.4125	0.692402	1.58667	1.36	1.12333	1.58
4	0.25	NC34.2	NC58.1	NC60.1	NC63.2																	1.77	1.4125	0.798023	1.58667	1.36	1.12333	1.58
4	0.25	NC34.2	NC58.1	NC60.1	NC63.2																	1.74	1.4125	0.811782	1.58667	1.36	1.12333	1.58
4	0.25	NC34.2	NC58.1	NC60.1	NC63.2																	1.74	1.4125	0.811782	1.58667	1.36	1.12333	1.58
4	0.25	NC34.2	NC58.1	NC60.1	NC63.2																	1.8	1.4125	0.784722	1.58667	1.36	1.12333	1.58
4	0.25	NC34.2	NC58.1	NC60.1	NC63.2																	1.98	1.4125	0.713384	1.58667	1.36	1.12333	1.58
4	0.25	NC34.2	NC58.1	NC60.1	NC63.2																	1.93	1.4125	0.731865	1.58667	1.36	1.12333	1.58
4	0.25	NC60.1	NC28.1	NC34.1	NC76.1																	7.89	5.52667	0.700465	6.89667	4.96	4.03333	6.21667
4	0.25	NC60.1	NC28.1	NC34.1	NC76.1																	7.99	5.52667	0.691698	6.89667	4.96	4.03333	6.21667
4	0.25	NC60.1	NC28.1	NC34.1	NC76.1																	7.97	5.52667	0.693434	6.89667	4.96	4.03333	6.21667
4	0.25	NC60.1	NC28.1	NC34.1	NC76.1																	8.41	5.52667	0.657154	6.89667	4.96	4.03333	6.21667
4	0.25	NC60.1	NC28.1	NC34.1	NC76.1																	7.98	5.52667	0.692565	6.89667	4.96	4.03333	6.21667
4	0.25	NC60.1	NC28.1	NC34.1	NC76.1																	7.84	5.52667	0.704932	6.89667	4.96	4.03333	6.21667
5	0.2	NC34.2	NC58.1	NC60.1	NC63.2	NC105.1																12.72	7.765	0.610456	8.175	8.35	7.375	7.15	7.775
5	0.2	NC34.2	NC58.1	NC60.1	NC63.2	NC99.1																12.17	7.655	0.629006	8.175	8.35	7.375	7.15	7.225
5	0.2	NC34.2	NC58.1	NC60.1	NC63.2	NC52.3																12.25	7.91	0.645714	8.175	8.35	7.375	7.15	8.5
5	0.2	NC34.2	NC58.1	NC60.1	NC63.2	NC105.1																10.2	7.765	0.761275	8.175	8.35	7.375	7.15	7.775
5	0.2	NC34.2	NC58.1	NC60.1	NC63.2	NC99.1																10.75	7.655	0.712093	8.175	8.35	7.375	7.15	7.225
5	0.2	NC34.2	NC58.1	NC60.1	NC63.2	NC52.3																11.25	7.91	0.703111	8.175	8.35	7.375	7.15	8.5
5	0.2	NC34.2	NC58.1	NC60.1	NC63.2	NC105.1																8.2	5.745	0.70061	3.775	5.025	4.95	5.6	9.375
5	0.2	NC34.2	NC58.1	NC60.1	NC63.2	NC99.1																7.35	4.4	0.598639	3.775	5.025	4.95	5.6	2.65
5	0.2	NC34.2	NC58.1	NC60.1	NC63.2	NC52.3																8.35	5.05	0.60479	3.775	5.025	4.95	5.6	5.9
5	0.2	NC34.2	NC58.1	NC60.1	NC63.2	NC105.1																8.94	5.745	0.642617	3.775	5.025	4.95	5.6	9.375
5	0.2	NC34.2	NC58.1	NC60.1	NC63.2	NC99.1																5.99	4.4	0.734558	3.775	5.025	4.95	5.6	2.65
5	0.2	NC34.2	NC58.1	NC60.1	NC63.2	NC105.1																8.45	5.05	0.597633	3.775	5.025	4.95	5.6	5.9
5	0.2	NC34.2	NC58.1	NC60.1	NC63.2	NC105.1																2.44	1.956	0.801639	2.56	1.36667	2.36333	1.84667	1.64333
5	0.2	NC34.2	NC58.1	NC60.1	NC63.2	NC52.3																2.78	2.24	0.805755	2.56	1.36667	2.36333	1.84667	3.06333
5	0.2	NC34.2	NC58.1	NC60.1	NC63.2	NC105.1																2.39	1.95467	0.817852	2.56	1.36667	2.36333	1.84667	1.63667
5	0.2	NC34.2	NC58.1	NC60.1	NC63.2	NC105.1																2.82	2.08867	0.740662	3.22333	1.36667	2.36333	1.84667	1.64333
5	0.2	NC34.2	NC58.1	NC60.1	NC63.2	NC52.3																3.24	2.37267	0.732305	3.22333	1.36667	2.36333	1.84667	3.06333
5	0.2	NC34.2	NC58.1	NC60.1	NC63.2	NC105.1																2.81	2.08733	0.742823	3.22333	1.36667	2.36333	1.84667	1.63667
5	0.2	NC34.2	NC58.1	NC60.1	NC63.2	NC105.1																1.97	1.37333	0.697124	1.58667	1.36	1.12333	1.58	1.21667
5	0.2	NC34.2	NC58.1	NC60.1	NC63.2	NC105.1																1.78	1.37333	0.771536	1.58667	1.36	1.12333	1.58	1.21667
5	0.2	NC34.2	NC58.1	NC60.1	NC63.2	NC105.1																1.74	1.37333	0.789272	1.58667	1.36	1.12333	1.58	1.21667
5	0.2	NC34.2	NC58.1	NC60.1	NC63.2	NC105.1																1.95	1.37333	0.704274	1.58667	1.36	1.12333	1.58	1.21667
5	0.2	NC34.2	NC58.1	NC60.1	NC63.2	NC105.1																2.02	1.37333	0.679868	1.58667	1.36	1.12333	1.58	1.21667
5	0.2	NC34.2	NC58.1	NC60.1	NC63.2	NC105.1																1.76	1.37333	0.780303	1.58667	1.36	1.12333	1.58	1.21667
5	0.2	NC34.2	NC58.1	NC60.1	NC63.2	NC105.1																1.9	1.37333	0.722807	1.58667	1.36	1.12333	1.58	1.21667
5	0.2	NC34.2	NC58.1	NC60.1	NC63.2	NC105.1																1.81	1.37333	0.758748	1.58667	1.36	1.12333	1.58	1.21667
5	0.2	NC34.2	NC58.1	NC60.1	NC63.2	NC105.1																1.91	1.37333	0.719023	1.58667	1.36	1.12333	1.58	1.21667
5	0.2	NC34.2	NC58.1	NC60.1	NC63.2	NC105.1																1.86	1.37333	0.738351	1.58667	1.36	1.12333	1.58	1.21667
5	0.2	NC34.2	NC58.1	NC60.1	NC63.2	NC105.1																1.74	1.37333	0.789272	1.58667	1.36	1.12333	1.58	1.21667
5	0.2	NC34.2	NC58.1	NC60.1	NC63.2	NC105.1																1.81	1.37333	0.758748	1.58667	1.36	1.12333	1.58	1.21667
6	0.166667	NC34.2	NC58.1	NC60.1	NC63.2	NC105.1	NC99.1															13.2	7.675	0.581439	8.175	8.35	7.375	7.15	7.775	7.225
6	0.166667	NC34.2	NC58.1	NC60.1	NC63.2	NC105.1	NC52.3															10.51	7.8875	0.750476	8.175	8.35	7.375	7.15	7.775	8.5
6	0.166667	NC34.2	NC58.1	NC60.1	NC63.2	NC105.1	NC28.1															12.24	7.95	0.64951	8.175	8.35	7.375	7.15	7.775	8.875
6	0.166667	NC34.2	NC58.1	NC60.1	NC63.2	NC105.1	NC99.1															10.85	7.675	0.707373	8.175	8.35	7.375	7.15	7.775	7.225
6	0.166667	NC34.2	NC58.1	NC60.1	NC63.2	NC105.1	NC52.3															11.05	7.8875	0.713801	8.175	8.35	7.375	7.15	7.775	8.5
6	0.166667	NC34.2	NC58.1	NC60.1	NC63.2	NC105.1	NC28.1															11.55	7.95	0.688312	8.175	8.35	7.375	7.15	7.775	8.875
6	0.166667	NC34.2	NC58.1	NC60.1	NC63.2	NC105.1	NC99.1															8	5.22917	0.653646	3.775	5.025	4.95	5.6	9.375	2.65
6	0.166667	NC34.2	NC58.1	NC60.1	NC63.2	NC105.1	NC52.3															7.95	5.77083	0.725891	3.775	5.025	4.95	5.6	9.375	5.9
6	0.166667	NC34.2	NC58.1	NC60.1	NC63.2	NC105.1	NC28.1															8.65	6.3	0.728324	3.775	5.025	4.95	5.6	9.375	9.075
6	0.166667	NC34.2	NC58.1	NC60.1	NC63.2	NC105.1	NC99.1															9.05	5.22917	0.577808	3.775	5.025	4.95	5.6	9.375	2.65
6	0.166667	NC34.2	NC58.1	NC60.1	NC63.2	NC105.1	NC52.3															9.89	5.77083	0.583502	3.775	5.025	4.95	5.6	9.375	5.9
6	0.166667	NC34.2	NC58.1	NC60.1	NC63.2	NC105.1	NC28.1															10.23	6.3	0.615836	3.775	5.025	4.95	5.6	9.375	9.075
6	0.166667	NC34.2	NC58.1	NC60.1	NC63.2	NC105.1	NC99.1															2.89	2.14056	0.740677	2.56	1.36667	2.36333	1.84667	1.64333	3.06333
6	0.166667	NC34.2	NC58.1	NC60.1	NC63.2	NC105.1	NC52.3															2.81	1.90278	0.677145	2.56	1.36667	2.36333	1.84667	1.64333	1.63667
6	0.166667	NC34.2	NC58.1	NC60.1	NC63.2	NC105.1	NC28.1															2.69	1.94722	0.723874	2.56	1.36667	2.36333	1.84667	1.64333	1.90333
6	0.166667	NC34.2	NC58.1	NC60.1	NC63.2	NC105.1	NC99.1															3.84	2.25111	0.586227	3.22333	1.36667	2.36333	1.84667	1.64333	3.06333
6	0.166667	NC34.2	NC58.1	NC60.1	NC63.2	NC105.1	NC52.3															2.81	2.01333	0.716489	3.22333	1.36667	2.36333	1.84667	1.64333	1.63667
6	0.166667	NC34.2	NC58.1	NC60.1	NC63.2	NC105.1	NC28.1															2.67	2.05778	0.770703	3.22333	1.36667	2.36333	1.84667	1.64333	1.90333
6	0.166667	NC34.2	NC58.1	NC60.1	NC63.2	NC105.1	NC99.1															2.26	1.40778	0.622911	1.58667	1.36	1.12333	1.58	1.21667	1.58
6	0.166667	NC34.2	NC58.1	NC60.1	NC63.2	NC105.1	NC99.1															2.09	1.40778	0.673578	1.58667	1.36	1.12333	1.58	1.21667	1.58
6	0.166667	NC34.2	NC58.1	NC60.1	NC63.2	NC105.1	NC99.1															2.14	1.40778	0.65784	1.58667	1.36	1.12333	1.58	1.21667	1.58
6	0.166667	NC34.2	NC58.1	NC60.1	NC63.2	NC105.1	NC99.1															2.08	1.40778	0.676816	1.58667	1.36	1.12333	1.58	1.21667	1.58
6	0.166667	NC34.2	NC58.1	NC60.1	NC63.2	NC105.1	NC99.1															2.02	1.40778	0.69692	1.58667	1.36	1.12333	1.58	1.21667	1.58
6	0.166667	NC34.2	NC58.1	NC60.1	NC63.2	NC105.1	NC99.1															2.14	1.40778	0.65784	1.58667	1.36	1.12333	1.58	1.21667	1.58
6	0.166667	NC34.2	NC58.1	NC60.1	NC63.2	NC105.1	NC99.1															2.09	1.40778	0.673578	1.58667	1.36	1.12333	1.58	1.21667	1.58
6	0.166667	NC34.2	NC58.1	NC60.1	NC63.2	NC105.1	NC99.1															2.23	1.40778	0.63129	1.58667	1.36	1.12333	1.58	1.21667	1.58
6	0.166667	NC34.2	NC58.1	NC60.1	NC63.2	NC105.1	NC99.1															2.09	1.40778	0.673578	1.58667	1.36	1.12333	1.58	1.21667	1.58
6	0.166667	NC34.2	NC58.1	NC60.1	NC63.2	NC105.1	NC99.1															2.08	1.40778	0.676816	1.58667	1.36	1.12333	1.58	1.21667	1.58
6	0.166667	NC34.2	NC58.1	NC60.1	NC63.2	NC105.1	NC99.1															1.97	1.40778	0.714608	1.58667	1.36	1.12333	1.58	1.21667	1.58
6	0.166667	NC34.2	NC58.1	NC60.1	NC63.2	NC105.1	NC99.1															2.1	1.40778	0.67037	1.58667	1.36	1.12333	1.58	1.21667	1.58
7	0.142857	NC34.2	NC58.1	NC60.1	NC63.2	NC105.1	NC99.1	NC52.3														13.88	7.79286	0.561445	8.175	8.35	7.375	7.15	7.775	7.225	8.5
7	0.142857	NC34.2	NC58.1	NC60.1	NC63.2	NC105.1	NC99.1	NC28.1														12.58	7.84643	0.623722	8.175	8.35	7.375	7.15	7.775	7.225	8.875
7	0.142857	NC34.2	NC58.1	NC60.1	NC63.2	NC105.1	NC99.1	NC52.3														10.8	7.79286	0.721561	8.175	8.35	7.375	7.15	7.775	7.225	8.5
7	0.142857	NC34.2	NC58.1	NC60.1	NC63.2	NC105.1	NC99.1	NC28.1														11.05	7.84643	0.710084	8.175	8.35	7.375	7.15	7.775	7.225	8.875
7	0.142857	NC34.2	NC58.1	NC60.1	NC63.2	NC105.1	NC99.1	NC52.3														9.2	5.325	0.578804	3.775	5.025	4.95	5.6	9.375	2.65	5.9
7	0.142857	NC34.2	NC58.1	NC60.1	NC63.2	NC105.1	NC99.1	NC28.1														9.35	5.77857	0.618029	3.775	5.025	4.95	5.6	9.375	2.65	9.075
7	0.142857	NC34.2	NC58.1	NC60.1	NC63.2	NC105.1	NC99.1	NC52.3														10.88	5.325	0.48943	3.775	5.025	4.95	5.6	9.375	2.65	5.9
7	0.142857	NC34.2	NC58.1	NC60.1	NC63.2	NC105.1	NC99.1	NC28.1														10.81	5.77857	0.534558	3.775	5.025	4.95	5.6	9.375	2.65	9.075
7	0.142857	NC34.2	NC58.1	NC60.1	NC63.2	NC105.1	NC99.1	NC52.3														2.99	2.06857	0.69183	2.56	1.36667	2.36333	1.84667	1.64333	3.06333	1.63667
7	0.142857	NC34.2	NC58.1	NC60.1	NC63.2	NC105.1	NC99.1	NC28.1														2.95	2.10667	0.714124	2.56	1.36667	2.36333	1.84667	1.64333	3.06333	1.90333
7	0.142857	NC34.2	NC58.1	NC60.1	NC63.2	NC105.1	NC99.1	NC52.3														3.01	2.16333	0.718715	3.22333	1.36667	2.36333	1.84667	1.64333	3.06333	1.63667
7	0.142857	NC34.2	NC58.1	NC60.1	NC63.2	NC105.1	NC99.1	NC28.1														2.93	2.20143	0.751341	3.22333	1.36667	2.36333	1.84667	1.64333	3.06333	1.90333
7	0.142857	NC34.2	NC58.1	NC60.1	NC63.2	NC105.1	NC99.1	NC52.3														2.27	1.44714	0.637508	1.58667	1.36	1.12333	1.58	1.21667	1.58	1.68333
7	0.142857	NC34.2	NC58.1	NC60.1	NC63.2	NC105.1	NC99.1	NC52.3														2.46	1.44714	0.588269	1.58667	1.36	1.12333	1.58	1.21667	1.58	1.68333
7	0.142857	NC34.2	NC58.1	NC60.1	NC63.2	NC105.1	NC99.1	NC52.3														2.46	1.44714	0.588269	1.58667	1.36	1.12333	1.58	1.21667	1.58	1.68333
7	0.142857	NC34.2	NC58.1	NC60.1	NC63.2	NC105.1	NC99.1	NC52.3														2.34	1.44714	0.618437	1.58667	1.36	1.12333	1.58	1.21667	1.58	1.68333
7	0.142857	NC34.2	NC58.1	NC60.1	NC63.2	NC105.1	NC99.1	NC52.3														2.59	1.44714	0.558742	1.58667	1.36	1.12333	1.58	1.21667	1.58	1.68333
7	0.142857	NC34.2	NC58.1	NC60.1	NC63.2	NC105.1	NC99.1	NC52.3														2.49	1.44714	0.581182	1.58667	1.36	1.12333	1.58	1.21667	1.58	1.68333
7	0.142857	NC34.2	NC58.1	NC60.1	NC63.2	NC105.1	NC99.1	NC52.3														2.39	1.44714	0.605499	1.58667	1.36	1.12333	1.58	1.21667	1.58	1.68333
7	0.142857	NC34.2	NC58.1	NC60.1	NC63.2	NC105.1	NC99.1	NC52.3														2.21	1.44714	0.654816	1.58667	1.36	1.12333	1.58	1.21667	1.58	1.68333
7	0.142857	NC34.2	NC58.1	NC60.1	NC63.2	NC105.1	NC99.1	NC52.3														2.15	1.44714	0.67309	1.58667	1.36	1.12333	1.58	1.21667	1.58	1.68333
7	0.142857	NC34.2	NC58.1	NC60.1	NC63.2	NC105.1	NC99.1	NC52.3														2.15	1.44714	0.67309	1.58667	1.36	1.12333	1.58	1.21667	1.58	1.68333
7	0.142857	NC34.2	NC58.1	NC60.1	NC63.2	NC105.1	NC99.1	NC52.3														2.21	1.44714	0.654816	1.58667	1.36	1.12333	1.58	1.21667	1.58	1.68333
7	0.142857	NC34.2	NC58.1	NC60.1	NC63.2	NC105.1	NC99.1	NC52.3														2.32	1.44714	0.623768	1.58667	1.36	1.12333	1.58	1.21667	1.58	1.68333
8	0.125	NC34.2	NC58.1	NC60.1	NC63.2	NC105.1	NC99.1	NC52.3	NC28.1													14.63	7.92812	0.541909	8.175	8.35	7.375	7.15	7.775	7.225	8.5	8.875
8	0.125	NC34.2	NC58.1	NC60.1	NC63.2	NC105.1	NC99.1	NC52.3	NC34.1													14.94	7.76875	0.519997	8.175	8.35	7.375	7.15	7.775	7.225	8.5	7.6
8	0.125	NC34.2	NC58.1	NC60.1	NC63.2	NC105.1	NC99.1	NC52.3	NC28.1													13.6	7.92812	0.58295	8.175	8.35	7.375	7.15	7.775	7.225	8.5	8.875
8	0.125	NC34.2	NC58.1	NC60.1	NC63.2	NC105.1	NC99.1	NC52.3	NC34.1													13.01	7.76875	0.597137	8.175	8.35	7.375	7.15	7.775	7.225	8.5	7.6
8	0.125	NC34.2	NC58.1	NC60.1	NC63.2	NC105.1	NC99.1	NC52.3	NC28.1													9.95	5.79375	0.582286	3.775	5.025	4.95	5.6	9.375	2.65	5.9	9.075
8	0.125	NC34.2	NC58.1	NC60.1	NC63.2	NC105.1	NC99.1	NC52.3	NC28.1													11.74	5.79375	0.493505	3.775	5.025	4.95	5.6	9.375	2.65	5.9	9.075
8	0.125	NC34.2	NC58.1	NC60.1	NC63.2	NC105.1	NC99.1	NC52.3	NC28.1													3.37	2.04792	0.60769	2.56	1.36667	2.36333	1.84667	1.64333	3.06333	1.63667	1.90333
8	0.125	NC34.2	NC58.1	NC60.1	NC63.2	NC105.1	NC99.1	NC52.3	NC28.1													3.65	2.13083	0.58379	3.22333	1.36667	2.36333	1.84667	1.64333	3.06333	1.63667	1.90333
8	0.125	NC34.2	NC58.1	NC60.1	NC63.2	NC105.1	NC99.1	NC52.3	NC28.1													2.55	1.50542	0.590359	1.58667	1.36	1.12333	1.58	1.21667	1.58	1.68333	1.91333
8	0.125	NC34.2	NC58.1	NC60.1	NC63.2	NC105.1	NC99.1	NC52.3	NC28.1													2.35	1.50542	0.640603	1.58667	1.36	1.12333	1.58	1.21667	1.58	1.68333	1.91333
8	0.125	NC34.2	NC58.1	NC60.1	NC63.2	NC105.1	NC99.1	NC52.3	NC28.1													2.3	1.50542	0.654529	1.58667	1.36	1.12333	1.58	1.21667	1.58	1.68333	1.91333
8	0.125	NC34.2	NC58.1	NC60.1	NC63.2	NC105.1	NC99.1	NC52.3	NC28.1													2.75	1.50542	0.547424	1.58667	1.36	1.12333	1.58	1.21667	1.58	1.68333	1.91333
8	0.125	NC34.2	NC58.1	NC60.1	NC63.2	NC105.1	NC99.1	NC52.3	NC28.1													2.33	1.50542	0.646102	1.58667	1.36	1.12333	1.58	1.21667	1.58	1.68333	1.91333
8	0.125	NC34.2	NC58.1	NC60.1	NC63.2	NC105.1	NC99.1	NC52.3	NC28.1													2.25	1.50542	0.669074	1.58667	1.36	1.12333	1.58	1.21667	1.58	1.68333	1.91333
8	0.125	NC34.2	NC58.1	NC60.1	NC63.2	NC105.1	NC99.1	NC52.3	NC28.1													2.26	1.50542	0.666114	1.58667	1.36	1.12333	1.58	1.21667	1.58	1.68333	1.91333
8	0.125	NC34.2	NC58.1	NC60.1	NC63.2	NC105.1	NC99.1	NC52.3	NC28.1													2.03	1.50542	0.741585	1.58667	1.36	1.12333	1.58	1.21667	1.58	1.68333	1.91333
8	0.125	NC34.2	NC58.1	NC60.1	NC63.2	NC105.1	NC99.1	NC52.3	NC28.1													2.53	1.50542	0.595026	1.58667	1.36	1.12333	1.58	1.21667	1.58	1.68333	1.91333
8	0.125	NC34.2	NC58.1	NC60.1	NC63.2	NC105.1	NC99.1	NC52.3	NC28.1													2.67	1.50542	0.563826	1.58667	1.36	1.12333	1.58	1.21667	1.58	1.68333	1.91333
8	0.125	NC34.2	NC58.1	NC60.1	NC63.2	NC105.1	NC99.1	NC52.3	NC28.1													2.47	1.50542	0.60948	1.58667	1.36	1.12333	1.58	1.21667	1.58	1.68333	1.91333
8	0.125	NC34.2	NC58.1	NC60.1	NC63.2	NC105.1	NC99.1	NC52.3	NC28.1													2.31	1.50542	0.651696	1.58667	1.36	1.12333	1.58	1.21667	1.58	1.68333	1.91333
9	0.111111	NC34.2	NC58.1	NC60.1	NC63.2	NC105.1	NC99.1	NC52.3	NC28.1	NC34.1												15.17	7.89167	0.520215	8.175	8.35	7.375	7.15	7.775	7.225	8.5	8.875	7.6
9	0.111111	NC34.2	NC58.1	NC60.1	NC63.2	NC105.1	NC99.1	NC52.3	NC28.1	NC69.1												15.74	7.79167	0.495023	8.175	8.35	7.375	7.15	7.775	7.225	8.5	8.875	6.7
9	0.111111	NC34.2	NC58.1	NC60.1	NC63.2	NC105.1	NC99.1	NC52.3	NC28.1	NC34.1												12.75	7.89167	0.618954	8.175	8.35	7.375	7.15	7.775	7.225	8.5	8.875	7.6
9	0.111111	NC34.2	NC58.1	NC60.1	NC63.2	NC105.1	NC99.1	NC52.3	NC28.1	NC69.1												13.75	7.79167	0.566667	8.175	8.35	7.375	7.15	7.775	7.225	8.5	8.875	6.7
9	0.111111	NC34.2	NC58.1	NC60.1	NC63.2	NC105.1	NC99.1	NC52.3	NC28.1	NC34.1												2.51	1.49481	0.595544	1.58667	1.36	1.12333	1.58	1.21667	1.58	1.68333	1.91333	1.41
9	0.111111	NC34.2	NC58.1	NC60.1	NC63.2	NC105.1	NC99.1	NC52.3	NC28.1	NC34.1												2.49	1.49481	0.600327	1.58667	1.36	1.12333	1.58	1.21667	1.58	1.68333	1.91333	1.41
9	0.111111	NC34.2	NC58.1	NC60.1	NC63.2	NC105.1	NC99.1	NC52.3	NC28.1	NC34.1												2.39	1.49481	0.625446	1.58667	1.36	1.12333	1.58	1.21667	1.58	1.68333	1.91333	1.41
9	0.111111	NC34.2	NC58.1	NC60.1	NC63.2	NC105.1	NC99.1	NC52.3	NC28.1	NC34.1												2.33	1.49481	0.641551	1.58667	1.36	1.12333	1.58	1.21667	1.58	1.68333	1.91333	1.41
9	0.111111	NC34.2	NC58.1	NC60.1	NC63.2	NC105.1	NC99.1	NC52.3	NC28.1	NC34.1												2.57	1.49481	0.58164	1.58667	1.36	1.12333	1.58	1.21667	1.58	1.68333	1.91333	1.41
9	0.111111	NC34.2	NC58.1	NC60.1	NC63.2	NC105.1	NC99.1	NC52.3	NC28.1	NC34.1												2.55	1.49481	0.586202	1.58667	1.36	1.12333	1.58	1.21667	1.58	1.68333	1.91333	1.41
9	0.111111	NC34.2	NC58.1	NC60.1	NC63.2	NC105.1	NC99.1	NC52.3	NC28.1	NC34.1												2.51	1.49481	0.595544	1.58667	1.36	1.12333	1.58	1.21667	1.58	1.68333	1.91333	1.41
9	0.111111	NC34.2	NC58.1	NC60.1	NC63.2	NC105.1	NC99.1	NC52.3	NC28.1	NC34.1												2.55	1.49481	0.586202	1.58667	1.36	1.12333	1.58	1.21667	1.58	1.68333	1.91333	1.41
9	0.111111	NC34.2	NC58.1	NC60.1	NC63.2	NC105.1	NC99.1	NC52.3	NC28.1	NC34.1												2.53	1.49481	0.590836	1.58667	1.36	1.12333	1.58	1.21667	1.58	1.68333	1.91333	1.41
9	0.111111	NC34.2	NC58.1	NC60.1	NC63.2	NC105.1	NC99.1	NC52.3	NC28.1	NC34.1												2.53	1.49481	0.590836	1.58667	1.36	1.12333	1.58	1.21667	1.58	1.68333	1.91333	1.41
9	0.111111	NC34.2	NC58.1	NC60.1	NC63.2	NC105.1	NC99.1	NC52.3	NC28.1	NC34.1												2.26	1.49481	0.661422	1.58667	1.36	1.12333	1.58	1.21667	1.58	1.68333	1.91333	1.41
9	0.111111	NC34.2	NC58.1	NC60.1	NC63.2	NC105.1	NC99.1	NC52.3	NC28.1	NC34.1												2.29	1.49481	0.652758	1.58667	1.36	1.12333	1.58	1.21667	1.58	1.68333	1.91333	1.41
10	0.1	NC34.2	NC58.1	NC60.1	NC63.2	NC105.1	NC99.1	NC52.3	NC28.1	NC34.1	NC69.1											16.29	7.7725	0.477133	8.175	8.35	7.375	7.15	7.775	7.225	8.5	8.875	7.6	6.7
10	0.1	NC34.2	NC58.1	NC60.1	NC63.2	NC105.1	NC99.1	NC52.3	NC28.1	NC34.1	NC69.1											13.75	7.7725	0.565273	8.175	8.35	7.375	7.15	7.775	7.225	8.5	8.875	7.6	6.7
10	0.1	NC34.2	NC58.1	NC60.1	NC63.2	NC105.1	NC99.1	NC52.3	NC28.1	NC34.1	NC69.1											2.29	1.47433	0.643814	1.58667	1.36	1.12333	1.58	1.21667	1.58	1.68333	1.91333	1.41	1.29
10	0.1	NC34.2	NC58.1	NC60.1	NC63.2	NC105.1	NC99.1	NC52.3	NC28.1	NC34.1	NC69.1											2.39	1.47433	0.616876	1.58667	1.36	1.12333	1.58	1.21667	1.58	1.68333	1.91333	1.41	1.29
10	0.1	NC34.2	NC58.1	NC60.1	NC63.2	NC105.1	NC99.1	NC52.3	NC28.1	NC34.1	NC69.1											2.47	1.47433	0.596896	1.58667	1.36	1.12333	1.58	1.21667	1.58	1.68333	1.91333	1.41	1.29
10	0.1	NC34.2	NC58.1	NC60.1	NC63.2	NC105.1	NC99.1	NC52.3	NC28.1	NC34.1	NC69.1											2.55	1.47433	0.57817	1.58667	1.36	1.12333	1.58	1.21667	1.58	1.68333	1.91333	1.41	1.29
10	0.1	NC34.2	NC58.1	NC60.1	NC63.2	NC105.1	NC99.1	NC52.3	NC28.1	NC34.1	NC69.1											2.46	1.47433	0.599322	1.58667	1.36	1.12333	1.58	1.21667	1.58	1.68333	1.91333	1.41	1.29
10	0.1	NC34.2	NC58.1	NC60.1	NC63.2	NC105.1	NC99.1	NC52.3	NC28.1	NC34.1	NC69.1											2.54	1.47433	0.580446	1.58667	1.36	1.12333	1.58	1.21667	1.58	1.68333	1.91333	1.41	1.29
10	0.1	NC34.2	NC58.1	NC60.1	NC63.2	NC105.1	NC99.1	NC52.3	NC28.1	NC34.1	NC69.1											2.48	1.47433	0.594489	1.58667	1.36	1.12333	1.58	1.21667	1.58	1.68333	1.91333	1.41	1.29
10	0.1	NC34.2	NC58.1	NC60.1	NC63.2	NC105.1	NC99.1	NC52.3	NC28.1	NC34.1	NC69.1											2.45	1.47433	0.601769	1.58667	1.36	1.12333	1.58	1.21667	1.58	1.68333	1.91333	1.41	1.29
10	0.1	NC34.2	NC58.1	NC60.1	NC63.2	NC105.1	NC99.1	NC52.3	NC28.1	NC34.1	NC69.1											2.29	1.47433	0.643814	1.58667	1.36	1.12333	1.58	1.21667	1.58	1.68333	1.91333	1.41	1.29
10	0.1	NC34.2	NC58.1	NC60.1	NC63.2	NC105.1	NC99.1	NC52.3	NC28.1	NC34.1	NC69.1											2.42	1.47433	0.609229	1.58667	1.36	1.12333	1.58	1.21667	1.58	1.68333	1.91333	1.41	1.29
10	0.1	NC34.2	NC58.1	NC60.1	NC63.2	NC105.1	NC99.1	NC52.3	NC28.1	NC34.1	NC69.1											2.47	1.47433	0.596896	1.58667	1.36	1.12333	1.58	1.21667	1.58	1.68333	1.91333	1.41	1.29
10	0.1	NC34.2	NC58.1	NC60.1	NC63.2	NC105.1	NC99.1	NC52.3	NC28.1	NC34.1	NC69.1											2.5	1.47433	0.589733	1.58667	1.36	1.12333	1.58	1.21667	1.58	1.68333	1.91333	1.41	1.29
15	0.0666667	NC34.2	NC58.1	NC60.1	NC63.2	NC105.1	NC99.1	NC52.3	NC28.1	NC34.1	NC69.1	NC76.1	NC71.1	NC73.1	NC80.1	NC85.2						2.61	1.63133	0.625032	1.58667	1.36	1.12333	1.58	1.21667	1.58	1.68333	1.91333	1.41	1.29	2.06	2.18667	1.73	1.76667	1.98333
15	0.0666667	NC34.2	NC58.1	NC60.1	NC63.2	NC105.1	NC99.1	NC52.3	NC28.1	NC34.1	NC69.1	NC76.1	NC71.1	NC73.1	NC80.1	NC85.2						2.78	1.63133	0.586811	1.58667	1.36	1.12333	1.58	1.21667	1.58	1.68333	1.91333	1.41	1.29	2.06	2.18667	1.73	1.76667	1.98333
15	0.0666667	NC34.2	NC58.1	NC60.1	NC63.2	NC105.1	NC99.1	NC52.3	NC28.1	NC34.1	NC69.1	NC76.1	NC71.1	NC73.1	NC80.1	NC85.2						2.87	1.63133	0.568409	1.58667	1.36	1.12333	1.58	1.21667	1.58	1.68333	1.91333	1.41	1.29	2.06	2.18667	1.73	1.76667	1.98333
15	0.0666667	NC34.2	NC58.1	NC60.1	NC63.2	NC105.1	NC99.1	NC52.3	NC28.1	NC34.1	NC69.1	NC76.1	NC71.1	NC73.1	NC80.1	NC85.2						2.75	1.63133	0.593212	1.58667	1.36	1.12333	1.58	1.21667	1.58	1.68333	1.91333	1.41	1.29	2.06	2.18667	1.73	1.76667	1.98333
15	0.0666667	NC34.2	NC58.1	NC60.1	NC63.2	NC105.1	NC99.1	NC52.3	NC28.1	NC34.1	NC69.1	NC76.1	NC71.1	NC73.1	NC80.1	NC85.2						2.66	1.63133	0.613283	1.58667	1.36	1.12333	1.58	1.21667	1.58	1.68333	1.91333	1.41	1.29	2.06	2.18667	1.73	1.76667	1.98333
15	0.0666667	NC34.2	NC58.1	NC60.1	NC63.2	NC105.1	NC99.1	NC52.3	NC28.1	NC34.1	NC69.1	NC76.1	NC71.1	NC73.1	NC80.1	NC85.2						2.8	1.63133	0.582619	1.58667	1.36	1.12333	1.58	1.21667	1.58	1.68333	1.91333	1.41	1.29	2.06	2.18667	1.73	1.76667	1.98333
15	0.0666667	NC34.2	NC58.1	NC60.1	NC63.2	NC105.1	NC99.1	NC52.3	NC28.1	NC34.1	NC69.1	NC76.1	NC71.1	NC73.1	NC80.1	NC85.2						2.57	1.63133	0.63476	1.58667	1.36	1.12333	1.58	1.21667	1.58	1.68333	1.91333	1.41	1.29	2.06	2.18667	1.73	1.76667	1.98333
15	0.0666667	NC34.2	NC58.1	NC60.1	NC63.2	NC105.1	NC99.1	NC52.3	NC28.1	NC34.1	NC69.1	NC76.1	NC71.1	NC73.1	NC80.1	NC85.2						2.78	1.63133	0.586811	1.58667	1.36	1.12333	1.58	1.21667	1.58	1.68333	1.91333	1.41	1.29	2.06	2.18667	1.73	1.76667	1.98333
15	0.0666667	NC34.2	NC58.1	NC60.1	NC63.2	NC105.1	NC99.1	NC52.3	NC28.1	NC34.1	NC69.1	NC76.1	NC71.1	NC73.1	NC80.1	NC85.2						2.68	1.63133	0.608706	1.58667	1.36	1.12333	1.58	1.21667	1.58	1.68333	1.91333	1.41	1.29	2.06	2.18667	1.73	1.76667	1.98333
15	0.0666667	NC34.2	NC58.1	NC60.1	NC63.2	NC105.1	NC99.1	NC52.3	NC28.1	NC34.1	NC69.1	NC76.1	NC71.1	NC73.1	NC80.1	NC85.2						2.75	1.63133	0.593212	1.58667	1.36	1.12333	1.58	1.21667	1.58	1.68333	1.91333	1.41	1.29	2.06	2.18667	1.73	1.76667	1.98333
15	0.0666667	NC34.2	NC58.1	NC60.1	NC63.2	NC105.1	NC99.1	NC52.3	NC28.1	NC34.1	NC69.1	NC76.1	NC71.1	NC73.1	NC80.1	NC85.2						2.81	1.63133	0.580546	1.58667	1.36	1.12333	1.58	1.21667	1.58	1.68333	1.91333	1.41	1.29	2.06	2.18667	1.73	1.76667	1.98333
15	0.0666667	NC34.2	NC58.1	NC60.1	NC63.2	NC105.1	NC99.1	NC52.3	NC28.1	NC34.1	NC69.1	NC76.1	NC71.1	NC73.1	NC80.1	NC85.2						3.01	1.63133	0.541971	1.58667	1.36	1.12333	1.58	1.21667	1.58	1.68333	1.91333	1.41	1.29	2.06	2.18667	1.73	1.76667	1.98333
20	0.05	NC34.2	NC58.1	NC60.1	NC63.2	NC105.1	NC99.1	NC52.3	NC28.1	NC34.1	NC69.1	NC76.1	NC71.1	NC73.1	NC80.1	NC85.2	NC39.1	NC43.1	NC54.2	NC60.2	NC67.2	10.51	5.762	0.54824	2.85667	4.86	6.89667	3.48667	7.58	7.32	5.51	4.96	4.03333	5.91333	6.21667	6.35667	6.94333	5.60333	4.88667	6.36333	7.77333	3.73	5.92	8.03
20	0.05	NC34.2	NC58.1	NC60.1	NC63.2	NC105.1	NC99.1	NC52.3	NC28.1	NC34.1	NC69.1	NC76.1	NC71.1	NC73.1	NC80.1	NC85.2	NC39.1	NC43.1	NC54.2	NC60.2	NC67.2	10	5.762	0.5762	2.85667	4.86	6.89667	3.48667	7.58	7.32	5.51	4.96	4.03333	5.91333	6.21667	6.35667	6.94333	5.60333	4.88667	6.36333	7.77333	3.73	5.92	8.03
20	0.05	NC34.2	NC58.1	NC60.1	NC63.2	NC105.1	NC99.1	NC52.3	NC28.1	NC34.1	NC69.1	NC76.1	NC71.1	NC73.1	NC80.1	NC85.2	NC39.1	NC43.1	NC54.2	NC60.2	NC67.2	9.99	5.762	0.576777	2.85667	4.86	6.89667	3.48667	7.58	7.32	5.51	4.96	4.03333	5.91333	6.21667	6.35667	6.94333	5.60333	4.88667	6.36333	7.77333	3.73	5.92	8.03
20	0.05	NC34.2	NC58.1	NC60.1	NC63.2	NC105.1	NC99.1	NC52.3	NC28.1	NC34.1	NC69.1	NC76.1	NC71.1	NC73.1	NC80.1	NC85.2	NC39.1	NC43.1	NC54.2	NC60.2	NC67.2	10.16	5.762	0.567126	2.85667	4.86	6.89667	3.48667	7.58	7.32	5.51	4.96	4.03333	5.91333	6.21667	6.35667	6.94333	5.60333	4.88667	6.36333	7.77333	3.73	5.92	8.03
20	0.05	NC34.2	NC58.1	NC60.1	NC63.2	NC105.1	NC99.1	NC52.3	NC28.1	NC34.1	NC69.1	NC76.1	NC71.1	NC73.1	NC80.1	NC85.2	NC39.1	NC43.1	NC54.2	NC60.2	NC67.2	9.58	5.762	0.601461	2.85667	4.86	6.89667	3.48667	7.58	7.32	5.51	4.96	4.03333	5.91333	6.21667	6.35667	6.94333	5.60333	4.88667	6.36333	7.77333	3.73	5.92	8.03
20	0.05	NC34.2	NC58.1	NC60.1	NC63.2	NC105.1	NC99.1	NC52.3	NC28.1	NC34.1	NC69.1	NC76.1	NC71.1	NC73.1	NC80.1	NC85.2	NC39.1	NC43.1	NC54.2	NC60.2	NC67.2	10.26	5.762	0.561598	2.85667	4.86	6.89667	3.48667	7.58	7.32	5.51	4.96	4.03333	5.91333	6.21667	6.35667	6.94333	5.60333	4.88667	6.36333	7.77333	3.73	5.92	8.03
20	0.05	NC34.2	NC58.1	NC60.1	NC63.2	NC105.1	NC99.1	NC52.3	NC28.1	NC34.1	NC69.1	NC76.1	NC71.1	NC73.1	NC80.1	NC85.2	NC39.1	NC43.1	NC54.2	NC60.2	NC67.2	9.78	5.762	0.589162	2.85667	4.86	6.89667	3.48667	7.58	7.32	5.51	4.96	4.03333	5.91333	6.21667	6.35667	6.94333	5.60333	4.88667	6.36333	7.77333	3.73	5.92	8.03
20	0.05	NC34.2	NC58.1	NC60.1	NC63.2	NC105.1	NC99.1	NC52.3	NC28.1	NC34.1	NC69.1	NC76.1	NC71.1	NC73.1	NC80.1	NC85.2	NC39.1	NC43.1	NC54.2	NC60.2	NC67.2	8.85	5.762	0.651073	2.85667	4.86	6.89667	3.48667	7.58	7.32	5.51	4.96	4.03333	5.91333	6.21667	6.35667	6.94333	5.60333	4.88667	6.36333	7.77333	3.73	5.92	8.03
20	0.05	NC34.2	NC58.1	NC60.1	NC63.2	NC105.1	NC99.1	NC52.3	NC28.1	NC34.1	NC69.1	NC76.1	NC71.1	NC73.1	NC80.1	NC85.2	NC39.1	NC43.1	NC54.2	NC60.2	NC67.2	9.13	5.762	0.631106	2.85667	4.86	6.89667	3.48667	7.58	7.32	5.51	4.96	4.03333	5.91333	6.21667	6.35667	6.94333	5.60333	4.88667	6.36333	7.77333	3.73	5.92	8.03
20	0.05	NC34.2	NC58.1	NC60.1	NC63.2	NC105.1	NC99.1	NC52.3	NC28.1	NC34.1	NC69.1	NC76.1	NC71.1	NC73.1	NC80.1	NC85.2	NC39.1	NC43.1	NC54.2	NC60.2	NC67.2	10.16	5.762	0.567126	2.85667	4.86	6.89667	3.48667	7.58	7.32	5.51	4.96	4.03333	5.91333	6.21667	6.35667	6.94333	5.60333	4.88667	6.36333	7.77333	3.73	5.92	8.03

## Sheet: Clonal groups
Clonal spore counts for the strains used in the N-strain mixes
Spore counts (and means) are x 10^6
Strain_ID	Spore_count_observed	Mean_spore_count
NC34.2	8.1	8.175
NC34.2	8.25
NC58.1	9.15	8.35
NC58.1	7.55
NC60.1	7.7	7.375
NC60.1	7.05
NC63.2	6.75	7.15
NC63.2	7.55
NC105.1	7.5	7.775
NC105.1	8.05
NC99.1	6.55	7.225
NC99.1	7.9
NC52.3	8.25	8.5
NC52.3	8.75
NC28.1	8.65	8.875
NC28.1	9.1
NC34.1	7.85	7.6
NC34.1	7.35
NC69.1	7.35	6.7
NC69.1	6.05
NC34.2	2.6	3.775
NC34.2	4.95
NC58.1	3.05	5.025
NC58.1	7
NC60.1	5.1	4.95
NC60.1	4.8
NC63.2	5.6	5.6
NC63.2	5.6
NC105.1	9.25	9.375
NC105.1	9.5
NC99.1	2.9	2.65
NC99.1	2.4
NC52.3	5.9	5.9
NC52.3	5.9
NC28.1	9.25	9.075
NC28.1	8.9
NC34.2	2.9	2.56
NC34.2	2.86
NC34.2	1.92
NC58.1	1.58	1.36667
NC58.1	1.21
NC58.1	1.31
NC60.1	2.45	2.36333
NC60.1	2.37
NC60.1	2.27
NC63.2	1.83	1.84667
NC63.2	1.95
NC63.2	1.76
NC105.1	1.55	1.64333
NC105.1	1.74
NC105.1	1.64
NC99.1	2.97	3.06333
NC99.1	3.04
NC99.1	3.18
NC52.3	1.48	1.63667
NC52.3	1.78
NC52.3	1.65
NC28.1	2.1	1.90333
NC28.1	1.86
NC28.1	1.75
NC34.2	1.59	1.58667
NC34.2	1.57
NC34.2	1.6
NC58.1	1.08	1.36
NC58.1	1.92
NC58.1	1.08
NC60.1	1.07	1.12333
NC60.1	1.09
NC60.1	1.21
NC63.2	1.64	1.58
NC63.2	1.57
NC63.2	1.53
NC105.1	1.28	1.21667
NC105.1	1.06
NC105.1	1.31
NC99.1	1.59	1.58
NC99.1	1.67
NC99.1	1.48
NC52.3	1.68	1.68333
NC52.3	1.69
NC52.3	1.68
NC28.1	2.1	1.91333
NC28.1	1.88
NC28.1	1.76
NC34.1	1.25	1.41
NC34.1	1.42
NC34.1	1.56
NC69.1	1.22	1.29
NC69.1	1.23
NC69.1	1.42
NC76.1	1.08	2.06
NC76.1	2.45
NC76.1	2.65
NC71.1	2.01	2.18667
NC71.1	2.21
NC71.1	2.34
NC73.1	1.86	1.73
NC73.1	1.75
NC73.1	1.58
NC80.1	1.74	1.76667
NC80.1	1.76
NC80.1	1.8
NC85.2	1.78	1.98333
NC85.2	1.9
NC85.2	2.27
NC34.2	2.46	2.85667
NC34.2	2.97
NC34.2	3.14
NC58.1	4.87	4.86
NC58.1	4.26
NC58.1	5.45
NC60.1	6.23	6.89667
NC60.1	7.23
NC60.1	7.23
NC63.2	4.56	3.48667
NC63.2	3.56
NC63.2	2.34
NC105.1	7.67	7.58
NC105.1	7.24
NC105.1	7.83
NC99.1	6.43	7.32
NC99.1	9.21
NC99.1	6.32
NC52.3	4.32	5.51
NC52.3	5.78
NC52.3	6.43
NC28.1	6.99	4.96
NC28.1	3.66
NC28.1	4.23
NC34.1	4.55	4.03333
NC34.1	3.67
NC34.1	3.88
NC69.1	4.1	5.91333
NC69.1	6.76
NC69.1	6.88
NC76.1	7.04	6.21667
NC76.1	7.05
NC76.1	4.56
NC71.1	3.56	6.35667
NC71.1	7.86
NC71.1	7.65
NC73.1	5.64	6.94333
NC73.1	8.43
NC73.1	6.76
NC80.1	3.61	5.60333
NC80.1	7.3
NC80.1	5.9
NC85.2	4.67	4.88667
NC85.2	4.76
NC85.2	5.23
NC39.1	6.12	6.36333
NC39.1	6.32
NC39.1	6.65
NC43.1	7.89	7.77333
NC43.1	7.45
NC43.1	7.98
NC54.2	3.42	3.73
NC54.2	3.56
NC54.2	4.21
NC60.2	5.21	5.92
NC60.2	6.43
NC60.2	6.12
NC67.2	7.87	8.03
NC67.2	8.21
NC67.2	8.01
