# Supplementary material for: Developmental constraints enforce altruism and avert the tragedy of the commons in a social microbe
Source: Proc Natl Acad Sci U S A. 2022 Jul 15;119(29):e2111233119. doi: 10.1073/pnas.2111233119 (PMC9303850; doi:10.1073/pnas.2111233119)
Supplement: Supplementary File [file pnas.2111233119.sd03.xlsx]

## Sheet: Sheet1
The set of 20 columns with strain IDs give the composition of each of the groups
		Strain composition of the group (the order of strain IDs is arbitrary)
Number_of_Strains_(N)	Relatedness_(1/N)	Strain1	Strain2	Strain3	Strain4	Strain5	Strain6	Strain7	Strain8	Strain9	Strain10	Strain11	Strain12	Strain13	Strain14	Strain15	Strain16	Strain17	Strain18	Strain19	Strain20	Total_fruiting_bodies	Number_collapsed	Percent_collapsed
4	0.25	NC34.2	NC58.1	NC60.1	NC63.2																	44	20	45.4545
4	0.25	NC34.2	NC58.1	NC60.1	NC63.2																	57	15	26.3158
4	0.25	NC34.2	NC58.1	NC60.1	NC63.2																	42	13	30.9524
4	0.25	NC34.2	NC58.1	NC60.1	NC63.2																	43	16	37.2093
4	0.25	NC34.2	NC58.1	NC60.1	NC63.2																	54	17	31.4815
4	0.25	NC34.2	NC58.1	NC60.1	NC63.2																	53	18	33.9623
4	0.25	NC34.2	NC58.1	NC60.1	NC63.2																	57	22	38.5965
4	0.25	NC34.2	NC58.1	NC60.1	NC63.2																	56	20	35.7143
4	0.25	NC34.2	NC58.1	NC60.1	NC63.2																	38	19	50
4	0.25	NC34.2	NC58.1	NC60.1	NC63.2																	48	13	27.0833
4	0.25	NC34.2	NC58.1	NC60.1	NC63.2																	46	16	34.7826
4	0.25	NC34.2	NC58.1	NC60.1	NC63.2																	49	19	38.7755
4	0.25	NC105.1	NC99.1	NC52.3	NC28.1																	44	15	34.0909
4	0.25	NC105.1	NC99.1	NC52.3	NC28.1																	37	13	35.1351
4	0.25	NC105.1	NC99.1	NC52.3	NC28.1																	39	16	41.0256
4	0.25	NC105.1	NC99.1	NC52.3	NC28.1																	40	15	37.5
4	0.25	NC105.1	NC99.1	NC52.3	NC28.1																	51	15	29.4118
4	0.25	NC105.1	NC99.1	NC52.3	NC28.1																	50	17	34
4	0.25	NC105.1	NC99.1	NC52.3	NC28.1																	45	18	40
4	0.25	NC105.1	NC99.1	NC52.3	NC28.1																	53	15	28.3019
4	0.25	NC105.1	NC99.1	NC52.3	NC28.1																	43	19	44.186
4	0.25	NC105.1	NC99.1	NC52.3	NC28.1																	65	17	26.1538
4	0.25	NC105.1	NC99.1	NC52.3	NC28.1																	68	22	32.3529
4	0.25	NC105.1	NC99.1	NC52.3	NC28.1																	54	18	33.3333
5	0.2	NC34.2	NC58.1	NC60.1	NC63.2	NC105.1																53	22	41.5094
5	0.2	NC34.2	NC58.1	NC60.1	NC63.2	NC105.1																64	26	40.625
5	0.2	NC34.2	NC58.1	NC60.1	NC63.2	NC105.1																55	22	40
5	0.2	NC34.2	NC58.1	NC60.1	NC63.2	NC105.1																57	22	38.5965
5	0.2	NC34.2	NC58.1	NC60.1	NC63.2	NC105.1																61	22	36.0656
5	0.2	NC34.2	NC58.1	NC60.1	NC63.2	NC105.1																64	24	37.5
5	0.2	NC34.2	NC58.1	NC60.1	NC63.2	NC105.1																66	26	39.3939
5	0.2	NC34.2	NC58.1	NC60.1	NC63.2	NC105.1																59	22	37.2881
5	0.2	NC34.2	NC58.1	NC60.1	NC63.2	NC105.1																58	22	37.931
5	0.2	NC34.2	NC58.1	NC60.1	NC63.2	NC105.1																54	20	37.037
5	0.2	NC34.2	NC58.1	NC60.1	NC63.2	NC105.1																59	23	38.9831
6	0.166667	NC34.2	NC58.1	NC60.1	NC63.2	NC105.1	NC99.1															45	21	46.6667
6	0.166667	NC34.2	NC58.1	NC60.1	NC63.2	NC105.1	NC52.3															48	18	37.5
6	0.166667	NC34.2	NC58.1	NC60.1	NC63.2	NC105.1	NC28.1															51	19	37.2549
6	0.166667	NC34.2	NC58.1	NC60.1	NC63.2	NC105.1	NC99.1															50	24	48
6	0.166667	NC34.2	NC58.1	NC60.1	NC63.2	NC105.1	NC52.3															48	17	35.4167
6	0.166667	NC34.2	NC58.1	NC60.1	NC63.2	NC105.1	NC28.1															46	16	34.7826
6	0.166667	NC34.2	NC58.1	NC60.1	NC63.2	NC105.1	NC99.1															45	16	35.5556
6	0.166667	NC34.2	NC58.1	NC60.1	NC63.2	NC105.1	NC52.3															44	17	38.6364
6	0.166667	NC34.2	NC58.1	NC60.1	NC63.2	NC105.1	NC28.1															45	16	35.5556
6	0.166667	NC34.2	NC58.1	NC60.1	NC63.2	NC105.1	NC99.1															37	15	40.5405
6	0.166667	NC34.2	NC58.1	NC60.1	NC63.2	NC105.1	NC52.3															48	19	39.5833
6	0.166667	NC34.2	NC58.1	NC60.1	NC63.2	NC105.1	NC28.1															33	16	48.4848
6	0.166667	NC34.2	NC58.1	NC60.1	NC63.2	NC105.1	NC28.1															42	19	45.2381
6	0.166667	NC34.2	NC58.1	NC60.1	NC63.2	NC105.1	NC28.1															29	13	44.8276
6	0.166667	NC34.2	NC58.1	NC60.1	NC63.2	NC105.1	NC28.1															51	18	35.2941
6	0.166667	NC34.2	NC58.1	NC60.1	NC63.2	NC105.1	NC28.1															33	12	36.3636
7	0.142857	NC34.2	NC58.1	NC60.1	NC63.2	NC105.1	NC99.1	NC52.3														38	17	44.7368
7	0.142857	NC34.2	NC58.1	NC60.1	NC63.2	NC105.1	NC99.1	NC28.1														62	27	43.5484
7	0.142857	NC34.2	NC58.1	NC60.1	NC63.2	NC105.1	NC99.1	NC52.3														54	21	38.8889
7	0.142857	NC34.2	NC58.1	NC60.1	NC63.2	NC105.1	NC99.1	NC28.1														53	24	45.283
7	0.142857	NC34.2	NC58.1	NC60.1	NC63.2	NC105.1	NC99.1	NC52.3														36	20	55.5556
7	0.142857	NC34.2	NC58.1	NC60.1	NC63.2	NC105.1	NC99.1	NC28.1														49	21	42.8571
7	0.142857	NC34.2	NC58.1	NC60.1	NC63.2	NC105.1	NC99.1	NC52.3														52	21	40.3846
7	0.142857	NC34.2	NC58.1	NC60.1	NC63.2	NC105.1	NC99.1	NC28.1														53	23	43.3962
8	0.125	NC34.2	NC58.1	NC60.1	NC63.2	NC105.1	NC99.1	NC52.3	NC28.1													55	24	43.6364
8	0.125	NC34.2	NC58.1	NC60.1	NC63.2	NC105.1	NC99.1	NC52.3	NC34.1													51	21	41.1765
8	0.125	NC34.2	NC58.1	NC60.1	NC63.2	NC105.1	NC99.1	NC52.3	NC28.1													50	20	40
8	0.125	NC34.2	NC58.1	NC60.1	NC63.2	NC105.1	NC99.1	NC52.3	NC34.1													48	19	39.5833
8	0.125	NC34.2	NC58.1	NC60.1	NC63.2	NC105.1	NC99.1	NC52.3	NC28.1													48	22	45.8333
8	0.125	NC34.2	NC58.1	NC60.1	NC63.2	NC105.1	NC99.1	NC52.3	NC34.1													47	21	44.6809
8	0.125	NC34.2	NC58.1	NC60.1	NC63.2	NC105.1	NC99.1	NC52.3	NC34.2													54	24	44.4444
8	0.125	NC34.2	NC58.1	NC60.1	NC63.2	NC105.1	NC99.1	NC52.3	NC39.1													61	27	44.2623
8	0.125	NC34.2	NC58.1	NC60.1	NC63.2	NC105.1	NC99.1	NC52.3	NC43.1													57	27	47.3684
8	0.125	NC34.2	NC58.1	NC60.1	NC63.2	NC105.1	NC99.1	NC52.3	NC52.3													59	28	47.4576
8	0.125	NC34.2	NC58.1	NC60.1	NC63.2	NC105.1	NC99.1	NC52.3	NC54.2													62	29	46.7742
8	0.125	NC34.2	NC58.1	NC60.1	NC63.2	NC105.1	NC99.1	NC52.3	NC58.1													60	29	48.3333
9	0.111111	NC34.2	NC58.1	NC60.1	NC63.2	NC105.1	NC99.1	NC52.3	NC28.1	NC34.1												59	28	47.4576
9	0.111111	NC34.2	NC58.1	NC60.1	NC63.2	NC105.1	NC99.1	NC52.3	NC28.1	NC69.1												64	30	46.875
9	0.111111	NC34.2	NC58.1	NC60.1	NC63.2	NC105.1	NC99.1	NC52.3	NC28.1	NC34.1												42	19	45.2381
9	0.111111	NC34.2	NC58.1	NC60.1	NC63.2	NC105.1	NC99.1	NC52.3	NC28.1	NC69.1												46	22	47.8261
10	0.1	NC34.2	NC58.1	NC60.1	NC63.2	NC105.1	NC99.1	NC52.3	NC28.1	NC34.1	NC69.1											48	23	47.9167
10	0.1	NC34.2	NC58.1	NC60.1	NC63.2	NC105.1	NC99.1	NC52.3	NC28.1	NC34.1	NC69.1											61	31	50.8197
10	0.1	NC34.2	NC58.1	NC60.1	NC63.2	NC105.1	NC99.1	NC52.3	NC28.1	NC34.1	NC69.1											40	19	47.5
10	0.1	NC34.2	NC58.1	NC60.1	NC63.2	NC105.1	NC99.1	NC52.3	NC28.1	NC34.1	NC69.1											40	18	45
20	0.05	NC34.2	NC58.1	NC60.1	NC63.2	NC105.1	NC99.1	NC52.3	NC28.1	NC34.1	NC69.1	NC76.1	NC71.1	NC73.1	NC80.1	NC85.2	NC39.1	NC43.1	NC54.2	NC60.2	NC67.2	33	15	45.4545
20	0.05	NC34.2	NC58.1	NC60.1	NC63.2	NC105.1	NC99.1	NC52.3	NC28.1	NC34.1	NC69.1	NC76.1	NC71.1	NC73.1	NC80.1	NC85.2	NC39.1	NC43.1	NC54.2	NC60.2	NC67.2	47	22	46.8085
20	0.05	NC34.2	NC58.1	NC60.1	NC63.2	NC105.1	NC99.1	NC52.3	NC28.1	NC34.1	NC69.1	NC76.1	NC71.1	NC73.1	NC80.1	NC85.2	NC39.1	NC43.1	NC54.2	NC60.2	NC67.2	53	25	47.1698
20	0.05	NC34.2	NC58.1	NC60.1	NC63.2	NC105.1	NC99.1	NC52.3	NC28.1	NC34.1	NC69.1	NC76.1	NC71.1	NC73.1	NC80.1	NC85.2	NC39.1	NC43.1	NC54.2	NC60.2	NC67.2	35	18	51.4286
20	0.05	NC34.2	NC58.1	NC60.1	NC63.2	NC105.1	NC99.1	NC52.3	NC28.1	NC34.1	NC69.1	NC76.1	NC71.1	NC73.1	NC80.1	NC85.2	NC39.1	NC43.1	NC54.2	NC60.2	NC67.2	38	18	47.3684
20	0.05	NC34.2	NC58.1	NC60.1	NC63.2	NC105.1	NC99.1	NC52.3	NC28.1	NC34.1	NC69.1	NC76.1	NC71.1	NC73.1	NC80.1	NC85.2	NC39.1	NC43.1	NC54.2	NC60.2	NC67.2	40	21	52.5
20	0.05	NC34.2	NC58.1	NC60.1	NC63.2	NC105.1	NC99.1	NC52.3	NC28.1	NC34.1	NC69.1	NC76.1	NC71.1	NC73.1	NC80.1	NC85.2	NC39.1	NC43.1	NC54.2	NC60.2	NC67.2	48	25	52.0833
20	0.05	NC34.2	NC58.1	NC60.1	NC63.2	NC105.1	NC99.1	NC52.3	NC28.1	NC34.1	NC69.1	NC76.1	NC71.1	NC73.1	NC80.1	NC85.2	NC39.1	NC43.1	NC54.2	NC60.2	NC67.2	51	23	45.098
20	0.05	NC34.2	NC58.1	NC60.1	NC63.2	NC105.1	NC99.1	NC52.3	NC28.1	NC34.1	NC69.1	NC76.1	NC71.1	NC73.1	NC80.1	NC85.2	NC39.1	NC43.1	NC54.2	NC60.2	NC67.2	42	19	45.2381
20	0.05	NC34.2	NC58.1	NC60.1	NC63.2	NC105.1	NC99.1	NC52.3	NC28.1	NC34.1	NC69.1	NC76.1	NC71.1	NC73.1	NC80.1	NC85.2	NC39.1	NC43.1	NC54.2	NC60.2	NC67.2	39	20	51.2821
20	0.05	NC34.2	NC58.1	NC60.1	NC63.2	NC105.1	NC99.1	NC52.3	NC28.1	NC34.1	NC69.1	NC76.1	NC71.1	NC73.1	NC80.1	NC85.2	NC39.1	NC43.1	NC54.2	NC60.2	NC67.2	42	21	50
