# Supplementary material for: Developmental constraints enforce altruism and avert the tragedy of the commons in a social microbe
Source: Proc Natl Acad Sci U S A. 2022 Jul 15;119(29):e2111233119. doi: 10.1073/pnas.2111233119 (PMC9303850; doi:10.1073/pnas.2111233119)
Supplement: Supplementary File [file pnas.2111233119.sd04.xlsx]

## Sheet: Investment
Strain	Group_type	Stalk_investment
NC28.1	Two-strain	0.495614
NC28.1	Two-strain	0.504517
NC28.1	Two-strain	0.565146
NC28.1	Two-strain	0.429971
NC28.1	Two-strain	0.59611
NC28.1	Two-strain	0.495962
NC28.1	Two-strain	0.539114
NC63.2	Two-strain	0.525227
NC63.2	Two-strain	0.596353
NC63.2	Two-strain	0.445665
NC63.2	Two-strain	0.471698
NC63.2	Two-strain	0.511462
NC63.2	Two-strain	0.698067	*
NC63.2	Two-strain	0.577585
NC34.2	Two-strain	0.455758
NC34.2	Two-strain	0.401718
NC34.2	Two-strain	0.448374
NC34.2	Two-strain	0.457015
NC34.2	Two-strain	0.579064
NC34.2	Two-strain	0.598442
NC34.2	Two-strain	0.508739
20-strain	20-strain	0.54824
20-strain	20-strain	0.5762
20-strain	20-strain	0.576777
20-strain	20-strain	0.567126
20-strain	20-strain	0.601461
20-strain	20-strain	0.561598
20-strain	20-strain	0.589162
20-strain	20-strain	0.651073
20-strain	20-strain	0.631106
	* outlier was removed prior to analysis due to large influence (Studentized residual = 3.36, Cook's D = 0.16)
